# Supplementary material for: The Co-factor of LIM Domains (CLIM/LDB/NLI) Maintains Basal Mammary Epithelial Stem Cells and Promotes Breast Tumorigenesis
Source: PLoS Genet. 2014 Jul 31;10(7):e1004520. doi: 10.1371/journal.pgen.1004520 (PMC4117441; doi:10.1371/journal.pgen.1004520)
Supplement: Dataset S1 — List of TEB signature genes. BETR p-values and fold change at each time point is presented for each TEB signature gene. Signature genes have BETR p-value<0.001 and ±1.5 fold change. (XLSX) [file pgen.1004520.s001.xlsx]

## Sheet: TEB Signature Genes
ProbeID	Gene Symbol	TEB BETR pval	TEB_Fold_4wk	TEB_Fold_6wk	TEB_Fold_8wk	TEB_Fold_10wk
10546088	H1fx	0	1.639	1.552	1.51	1.848
10365290	Chst11	0	2.9	1.564	2.575	1.661
10602925	Phka2	0	1.51	2.045	1.516	2.616
10464659	Rad9	0	2.613	1.742	1.535	1.935
10346374	Aox1	0	1.536	1.616	1.056	1.563
10368845	2410017P07Rik	0	1.693	1.575	1.447	1.696
10371981	Snrpf	0	1.762	0.682	1.594	1.514
10381445	Tmem106a	0	1.807	0.946	1.714	1.804
10383982	Znrf3	0	1.727	0.928	1.718	1.542
10384032	Pold2	0	1.733	1.045	1.66	1.585
10387295	Cntrob	0	1.576	1.144	1.675	1.823
10415176	Dhrs4	0	2.036	0.884	1.833	2.556
10450519	Tcf19	0	1.505	0.698	1.734	1.584
10462039	Trpm3	0	1.994	0.699	1.709	1.67
10476493	BC034902	0	1.524	2.151	0.81	1.899
10506822	Orc1l	0	1.537	0.694	1.521	1.576
10531544	Paqr3	0	1.572	0.975	1.637	1.519
10556581	ENSMUSG00000073861	0	1.976	1.202	2.135	1.752
10569458	Cars	0	1.596	0.849	1.931	1.538
10575213	Zfhx3	0	1.95	1.61	1.59	1.463
10592719	Oaf	0	1.899	1.484	1.522	2.142
10600150	Zfp275	0	2.148	2.091	2.044	1.396
10501046	ENSMUSG00000074338	0	1.537	1.486	1.54	1.997
10507347	Tesk2	0	1.619	1.675	1.793	0.937
10526972	Nudt1	0	1.829	0.724	1.798	1.524
10540248	Mitf	0	1.372	1.624	1.501	1.574
10424221	Wdr67	0	1.874	0.897	1.582	1.688
10585467	C630028N24Rik	0	1.507	2.196	0.948	2.435
10443463	Cdkn1a	0	2.024	1.025	1.569	1.593
10476497	Ankrd5	0	1.55	2.503	1.058	1.972
10535841	Slc46a3	0	1.558	1.824	0.935	1.829
10508042	2310005N01Rik	0	1.832	1.087	1.852	1.719
10554655	Mex3b	0	1.751	1.138	2.082	1.512
10435193	Lmln	0	2.179	1.223	1.726	2.835
10568780	Mapk1ip1	0	0.997	1.804	1.953	2.006
10481827	Zbtb34	0	2.54	1.32	2.624	2.076
10579812	Ednra	0	2.698	0.989	2.276	1.682
10455259	Arhgap26	0	1.431	2.924	1.561	1.56
10482200	Dennd1a	0	1.058	1.622	1.683	1.694
10400155	Nova1	0	0.801	2.392	1.556	1.668
10474836	Ivd	0	0.91	2.162	1.86	1.671
10379030	BC017647	0	0.946	1.568	2.031	2.16
10515960	Kcnq4	0	1.004	2.971	1.579	2.1
10354979	Als2	0	2.673	0.752	1.713	1.501
10368720	Slc16a10	0	1.16	2.58	1.78	1.667
10427297	Hoxc5	0	0.945	2.289	1.528	1.642
10540028	Klf15	0	1.011	2.191	1.556	2.578
10586454	D030028M11Rik	0	2.756	1.571	1.871	0.906
10482968	Pla2r1	0	0.7	1.586	1.797	1.538
10587854	Slc9a9	0	1.645	1.13	2.09	2.337
10376461	Trim11	0	1.178	2.859	2.057	1.666
10524020	Tmem175	0	0.834	1.656	1.543	2
10458843	Sema6a	0	2.183	0.961	1.585	1.815
10373223	Lrp1	0	0.743	1.851	1.97	2.439
10584325	Vsig2	0	0.862	1.658	1.515	1.884
10509280	Hspg2	0	0.727	2.394	1.916	2.111
10558872	Tmem80	0	0.81	1.652	2.012	2.302
10399696	Rnf144a	0	1.001	1.559	2.685	3.412
10581214	Lrrc29	0	1.296	2.716	2.44	2.388
10449061	Rhbdl1	0	0.883	2.363	1.67	2.343
10490169	Ppp4r1l	0	1.422	1.9	2.195	3.217
10452485	Rab31	0	3.301	0.787	1.775	1.584
10561702	Kcnk6	0	0.718	2.705	1.701	1.83
10525487	4932422M17Rik	0	1.121	2.49	1.882	1.855
10594301	Coro2b	0	1.253	2.879	2.392	3.278
10594524	Ankdd1a	0	0.677	1.875	1.713	1.625
10407286	BC067074	0	0.825	2.068	2.262	2.381
10499216	Pear1	0	0.785	2.27	1.885	2.084
10350864	Sec16b	0	0.881	2.465	1.959	2.73
10562419	Lrp3	0	0.724	3.129	3.058	3.001
10473367	Slc43a1	0	0.781	2.227	1.902	3.107
10505674	Cntln	0	4.772	1.538	1.437	1.619
10346882	Adam23	0	1.958	0.627	1.797	1.962
10527624	Uspl1	0	1.765	0.652	1.809	1.584
10551852	Clip3	0	0.362	1.903	2.61	1.504
10562500	Dpy19l3	0	2.183	0.648	1.807	1.519
10471216	Lamc3	0	0.443	3.813	1.743	2.442
10444098	Wdr46	0	1.862	2.911	0.448	1.829
10368409	Lama2	0	0.289	2.295	2.479	2.504
10362886	AK122525	0	1.99	0.416	2.116	1.743
10516867	Gmeb1	0	2.556	0.653	1.504	1.576
10531887	Slc10a6	0	0.525	1.542	2.124	1.813
10376721	Smcr8	0	0.654	1.837	3.884	1.647
10370210	Col6a1	0	0.448	1.572	2.208	1.698
10448676	Slc9a3r2	0	0.64	1.616	1.728	1.664
10475229	Stard9	0	0.586	2.993	1.589	1.607
10568135	Prrt2	0	0.599	2.223	1.678	2.238
10388465	Doc2b	0	0.405	1.81	1.752	2.035
10539104	0610030E20Rik	0	0.648	1.761	2.072	2.851
10549748	Zfp524	0	0.537	2.542	1.502	1.711
10538438	C330043M08Rik	0	0.34	2.151	2.223	1.85
10445293	Pla2g7	0	0.344	1.585	1.541	2.181
10483698	Wipf1	0	0.517	1.95	1.519	1.621
10487894	Rassf2	0	0.469	2.253	2.258	3.529
10452022	Ticam1	0	0.641	1.953	1.914	1.989
10481592	Dnm1	0	0.51	1.947	2.662	3.643
10532085	Tgfbr3	0	0.337	1.547	1.598	1.903
10444932	2310014H01Rik	0	0.591	1.609	1.896	1.843
10346810	Pard3b	0	0.565	2.375	2.766	1.857
10441740	Agpat4	0	0.601	1.912	3.205	3.391
10346764	Abi2	0	1.706	0.774	1.635	1.105
10347193	Atic	0	1.7	0.671	1.998	1.248
10351390	Tada1l	0	1.109	0.905	1.798	1.754
10352242	Parp1	0	1.736	0.869	1.707	1.048
10360863	Mark1	0	1.154	1.539	1.838	0.92
10362115	1110021L09Rik	0	1.551	1.313	1.113	2.16
10363575	Dna2	0	1.895	0.688	1.584	1.254
10365297	D10Wsu102e	0	1.901	0.786	1.636	1.196
10365987	Kera	0	1.554	0.933	1.053	1.557
10366277	E2f7	0	1.613	0.819	1.632	1.423
10367305	Ankrd52	0	1.696	0.885	1.992	1.347
10368730	Bxdc1	0	1.592	0.705	1.562	0.782
10369586	Supv3l1	0	1.573	1.002	2.162	0.846
10369779	Ado	0	1.591	0.984	1.144	1.559
10370013	Gstt2	0	0.718	1.611	0.72	1.519
10370259	Col18a1	0	1.647	1.053	2.099	1.401
10370632	Rnf126	0	1.187	1.341	1.682	1.678
10371607	1200002N14Rik	0	1.181	1.65	0.783	1.692
10373407	Mbc2	0	1.257	0.936	1.724	1.667
10384192	Tbrg4	0	1.398	1.24	1.87	1.514
10388234	Gsg2	0	1.973	1.113	1.605	1.234
10397507	Gstz1	0	0.959	2.096	0.72	1.698
10399337	Klhl29	0	1.636	1.109	2.059	1.307
10400383	2700097O09Rik	0	1.385	0.929	2.151	1.552
10410560	Trip13	0	1.648	0.717	1.584	1.007
10413222	Ppif	0	1.922	1.344	2.023	1.377
10413710	Nt5dc2	0	1.522	1.237	1.701	1.423
10415377	2610027L16Rik	0	1.516	0.915	1.581	0.875
10420071	Tm9sf1	0	1.617	0.98	1.575	1.164
10425559	L3mbtl2	0	1.321	0.68	2.106	1.722
10428744	9130401M01Rik	0	1.58	0.92	1.295	1.664
10434067	Smpd4	0	1.717	1.364	2.171	1.082
10434845	Il1rap	0	1.612	1.464	2.091	1.48
10438517	Alg3	0	1.047	0.78	1.505	1.805
10440849	Synj1	0	1.221	0.88	1.989	1.701
10444883	Cdsn	0	1.074	1.704	1.056	1.52
10444927	Nrm	0	1.711	0.753	1.601	1.151
10447141	Eml4	0	1.522	0.93	2.03	0.989
10447880	Mrpl18	0	1.744	1.225	2.032	0.827
10449111	Wdr90	0	2.106	1.298	1.161	1.776
10451434	Ppp2r5d	0	1.315	1.399	1.608	2.347
10457888	5730494M16Rik	0	1.56	1.279	1.214	1.911
10459755	2810433K01Rik	0	1.692	0.944	1.778	1.106
10465282	Pola2	0	1.705	0.806	1.732	1.391
10471191	Exosc2	0	1.564	0.735	1.595	0.884
10474596	Aven	0	1.786	1.187	1.644	1.036
10474902	Rad51	0	1.627	0.68	1.572	1.025
10479560	Rtel1	0	2.464	1.083	1.933	1.269
10486564	Cdan1	0	1.101	1.202	1.621	2.537
10488048	Mkks	0	1.78	1.277	1.542	1.373
10488785	E2f1	0	1.912	0.969	1.745	1.149
10489051	ENSMUSG00000074630	0	1.551	0.85	1.563	1.423
10489078	Dsn1	0	1.684	0.812	1.608	1.371
10493189	Mef2d	0	0.799	1.565	0.699	1.82
10499366	Pmf1	0	1.943	0.682	1.497	1.617
10499639	Cks1b	0	1.651	0.739	1.667	1.047
10505282	Prpf4	0	1.87	0.954	2.297	1.147
10514201	6230416J20Rik	0	1.867	0.703	1.645	0.949
10527213	Daglb	0	1.519	1.043	1.173	2.435
10527732	Fry	0	1.026	1.873	1.171	1.565
10533529	Camkk2	0	1.43	2.119	1.872	1.436
10534324	Limk1	0	1.943	1.028	1.859	1.363
10535852	Slc7a1	0	1.928	0.892	1.82	0.822
10537246	Nup205	0	1.928	0.691	1.643	1.137
10544062	D630045J12Rik	0	1.527	0.872	1.902	0.762
10548817	1100001H23Rik	0	1.392	1.623	0.672	1.716
10554693	Stard5	0	1.133	1.635	1.338	1.563
10562818	Pold1	0	1.871	1.001	1.775	1.381
10564663	Tdg	0	1.829	0.703	1.739	1.023
10564795	Plin	0	1.131	1.952	0.98	1.509
10568221	Sephs2	0	1.08	1.885	1.422	1.584
10568897	Tubgcp2	0	2.175	0.717	1.778	1.031
10573217	Ddx39	0	1.911	0.852	1.544	1.01
10574033	Nup93	0	1.8	0.699	1.575	0.929
10577623	Gins4	0	1.657	0.902	1.155	1.648
10581378	Psmb10	0	1.541	1.328	1.059	1.522
10588707	Ifrd2	0	1.631	1.214	1.749	1.01
10591430	Raver1	0	1.716	1.21	1.438	1.675
10601335	2610029G23Rik	0	1.908	0.952	2.31	1.256
10603431	Suv39h1	0	1.627	0.733	1.249	1.778
10394690	E2f6	0	1.863	1.198	1.886	1.23
10451932	S3-12	0	0.973	1.772	1.043	1.511
10513020	Ikbkap	0	1.633	0.678	2.257	0.98
10517243	Pdik1l	0	1.759	0.683	1.631	1.368
10345715	Map4k4	0	1.617	0.931	2.206	1.276
10365559	Igf1	0	0.835	1.588	0.754	1.559
10370824	Mbd3	0	1.923	0.978	1.628	0.998
10425461	Adsl	0	1.914	1.124	2.128	1.415
10434252	Hira	0	1.726	1.016	1.71	0.785
10435769	Zbtb20	0	0.706	1.639	1.161	1.563
10481349	Ntng2	0	0.777	1.798	0.972	1.604
10498119	Frem2	0	1.52	0.901	1.827	0.791
10500327	Hist2h3c2	0	1.505	1.127	0.906	1.513
10528840	Paxip1	0	2.163	0.965	1.756	1.05
10591556	Spc24	0	1.898	0.693	1.525	0.731
10603135	Fancb	0	1.994	0.866	1.32	1.587
10433721	Nde1	0	2.048	0.891	2.194	1.058
10512145	Aqp7	0	1.354	1.943	1.039	1.536
10597978	Fyco1	0	1.003	1.946	1.113	1.551
10489694	Zfp334	0	1.644	0.676	1.092	1.621
10531133	Grsf1	0	1.715	1.4	1.089	1.513
10583952	Ncapd3	0	2.348	0.835	1.557	1.447
10542892	Btbd14b	0	2.096	1.414	2.158	1.207
10394124	B3gntl1	0	1.254	1.711	1.821	0.908
10510604	Dnajc11	0	1.979	0.889	1.89	1.343
10525210	AU042671	0	1.033	1.342	1.765	1.608
10581363	Cenpt	0	1.504	0.775	2.501	0.985
10425031	Apol6	0	1.112	2.226	1.15	1.678
10397719	Tdp1	0	2.106	0.816	1.489	1.748
10487906	Slc23a2	0	1.598	1.147	1.777	1.068
10393887	Pycr1	0	1.508	1.29	1.8	0.879
10436519	Robo1	0	2.191	0.763	2.239	1.445
10452709	Ndc80	0	1.964	0.762	1.063	1.952
10495891	Arsj	0	1.631	1.105	1.529	0.781
10430510	Tmem184b	0	1.149	1.781	0.979	1.845
10545534	Rnf26	0	2.244	0.864	1.903	1.112
10572870	Hmgb2l1	0	2.084	0.873	1.542	0.958
10419779	D14Ertd500e	0	1.75	0.912	1.628	0.95
10422348	Ugcgl2	0	1.733	0.792	1.506	1.491
10455483	Ythdc2	0	1.598	1.992	1.443	1.15
10456184	Apcdd1	0	0.894	1.799	1.172	1.688
10403361	Pitrm1	0	2.274	1.334	1.161	1.685
10452257	Slc25a23	0	0.735	1.898	0.719	1.899
10405950	Fastkd3	0	1.614	1.398	1.823	0.941
10595718	Chst2	0	2.372	1.168	0.991	2.832
10545921	Mxd1	0	0.872	1.603	1.034	1.584
10360745	Lbr	0	2.268	0.817	2.17	1.021
10366653	Wif1	0	1.881	0.982	1.032	1.626
10427290	Hoxc8	0	1.245	2.238	0.789	1.508
10468489	Xpnpep1	0	1.654	1.004	1.58	0.882
10563820	6620401M08Rik	0	1.082	1.589	0.755	2
10489246	Mafb	0	2.589	0.966	1.7	1.439
10374364	Akt2	0	1.195	1.948	0.908	1.741
10439276	2310056P07Rik	0	1.833	1.321	2.062	1.318
10422608	Oxct1	0	1.842	0.79	1.319	1.737
10555041	Alg8	0	2.192	0.759	1.783	0.907
10370025	Smarcb1	0	1.665	0.754	2.153	1.1
10583215	Mtmr2	0	1.993	0.731	1.611	0.697
10352735	Ints7	0	2.103	1.101	2.414	1.263
10470973	Nup188	0	2.407	0.878	1.597	1.096
10435581	Polq	0	2.622	0.752	1.701	1.034
10576971	Irs2	0	1.011	1.773	1.016	1.594
10543551	Rbm28	0	1.574	0.884	1.845	0.892
10584165	Kirrel3	0	2.441	0.817	2.121	1.295
10523376	Fras1	0	2.048	1.138	1.828	1.189
10546685	Eif4e3	0	1.372	2.75	1.239	1.604
10454632	Camk4	0	2.219	0.907	1.197	1.896
10369276	Ccdc109a	0	2.174	1.031	1.561	1.436
10376956	Hs3st3a1	0	2.508	1.315	1.824	0.962
10516221	D130007C19Rik	0	1.497	1.529	1.389	1.693
10462507	Papss2	0	1.2	2.421	0.879	2.948
10547088	Mbd4	0	1.94	0.822	1.904	1.187
10530215	1110003E01Rik	0	0.904	1.144	1.789	1.64
10571696	Casp3	0	2.074	1.037	0.985	1.668
10561031	Lipe	0	1.086	2.149	1.151	1.758
10387222	Pfas	0	2.642	0.934	1.643	1.243
10546929	Cidec	0	0.976	2.014	1.186	1.663
10393364	Cygb	0	0.86	1.638	0.965	1.6
10590445	Snrk	0	0.745	1.804	1.278	1.619
10355514	Tns1	0	1.027	2.38	0.997	1.521
10443980	Myo1f	0	1.136	1.068	1.503	1.786
10466410	Psat1	0	2.707	0.687	1.505	1.408
10607116	Ammecr1	0	2.523	0.707	1.77	1.037
10364752	Dazap1	0	1.985	0.774	2.499	1.088
10513208	Svep1	0	0.798	1.641	0.964	1.548
10467162	Pank1	0	1.562	1.846	0.977	1.14
10396237	2700049A03Rik	0	2.05	0.802	1.995	1.192
10550332	Slc1a5	0	0.977	1.826	1.032	1.656
10355931	Farsb	0	1.52	0.868	2	1.058
10425632	Xrcc6	0	1.927	0.972	1.588	0.946
10375679	Tbc1d9b	0	0.728	1.502	1.114	2.122
10402353	1810023F06Rik	0	1.083	2.534	0.911	1.983
10514177	Bnc2	0	0.96	1.753	1.032	1.564
10539632	Alms1	0	1.751	1.592	1.226	0.713
10536635	A430107O13Rik	0	0.932	1.485	1.623	1.6
10532463	Pus1	0	1.643	0.894	0.943	1.651
10527832	Pds5b	0	1.758	0.672	1.562	1.033
10437765	C530044N13Rik	0	1.092	2.274	1.032	1.856
10535938	N4bp2l1	0	0.769	1.924	1.158	1.743
10452937	Heatr5b	0	0.987	1.732	0.802	1.786
10578222	Dlc1	0	0.969	2.151	1.02	1.773
10420390	Xpo4	0	2.092	0.805	1.821	1.184
10532753	Coro1c	0	1.95	1.162	2.468	1.162
10490632	BC006779	0	1.392	2.159	1.659	1.236
10538269	LOC14210	0	1.695	0.784	1.719	0.764
10540897	Pparg	0	1.262	2.289	1.053	1.651
10363773	Rhobtb1	0	0.739	1.79	1.156	1.641
10383423	Anapc11	0	2.001	0.73	1.74	1.236
10405545	Pcbd2	0	1.551	1.397	4.315	1.115
10478355	Mybl2	0	2.137	0.907	1.699	0.83
10455346	Tcerg1	0	1.92	0.928	1.551	1.024
10432101	Senp1	0	2.396	0.773	1.603	1.079
10391918	Plekhm1	0	0.79	1.756	1.052	1.638
10408113	Hist1h4i	0	2.036	0.75	0.804	1.505
10378053	6720460F02Rik	0	1.8	0.668	1.541	0.795
10407222	Dhx29	0	2.619	1.075	2.201	1.245
10427816	Pdzd2	0	1.021	2.311	1.2	1.948
10442739	Unkl	0	0.932	1.822	1.114	1.645
10459109	Tcof1	0	2.504	0.901	1.87	1.148
10467041	Asah2	0	1.281	1.58	1.946	1.435
10533725	Gpr81	0	1.381	2.225	1.117	1.514
10592891	Phldb1	0	0.865	2.079	1.374	1.748
10413574	Sfmbt1	0	2.174	0.723	1.409	1.724
10412921	Nid2	0	0.679	2.077	1.051	1.632
10373313	Nab2	0	1.67	1.658	0.883	1.167
10549057	Recql	0	1.986	0.753	1.788	0.761
10504884	5730528L13Rik	0	2.357	0.825	1.192	1.679
10430389	Mfng	0	0.832	2.465	0.978	1.541
10474958	Dll4	0	1.081	2.059	1.186	1.883
10567657	Ndufab1	0	2.592	1.035	1.666	1.457
10530666	Lnx1	0	1.165	1.681	1.434	1.679
10601673	Cstf2	0	2.726	0.758	1.701	1.12
10466659	Gda	0	0.818	1.905	1.066	1.534
10389421	Ints2	0	2.242	0.842	1.535	1.084
10459611	Mc2r	0	0.998	2.253	0.884	1.773
10352514	Eprs	0	2.049	0.673	1.56	0.821
10394593	D12Ertd553e	0	0.735	2.059	1.134	1.883
10451322	Parc	0	0.75	2.345	0.931	1.796
10606315	Taf9b	0	0.855	2.077	0.825	1.595
10579500	Abhd8	0	1.597	0.999	2.053	0.868
10404815	Sirt5	0	1.167	2.03	0.821	1.519
10408709	Ssr1	0	2.121	0.718	1.822	1.065
10371846	Apaf1	0	1.934	0.909	3.027	1.024
10526514	Cldn15	0	1.113	2.112	1.283	1.872
10473650	Nup160	0	2.873	0.694	1.954	0.805
10579437	Ccdc124	0	1.51	1.57	1.218	0.964
10497051	Negr1	0	1.196	1.748	1.273	2.125
10545583	Pole4	0	2.344	1.012	1.382	1.501
10534504	Tmem120a	0	1	2.015	0.933	1.518
10426093	Zbed4	0	1.645	0.915	1.613	0.899
10359851	Uck2	0	1.835	0.72	1.553	0.994
10483081	Fap	0	0.708	1.701	1.195	1.83
10603099	Figf	0	1.037	1.521	1.162	2.359
10393573	Lgals3bp	0	1.122	1.171	2	2.475
10474045	Chst1	0	0.711	1.926	1.273	2.034
10584288	Robo4	0	0.778	1.652	1.2	1.888
10593430	Snf1lk2	0	1.277	2.135	1.388	2.522
10517808	Padi3	0	3.044	1.235	1.986	0.977
10448836	Tmem204	0	0.988	2.225	1.401	1.648
10532720	Sart3	0	2.35	0.773	1.747	0.911
10512489	E130306D19Rik	0	2.003	1.325	3.514	0.793
10421810	1190002H23Rik	0	0.95	2.882	1.29	2.064
10358064	Ipo9	0	2.167	1.248	2.026	1.399
10469289	Il15ra	0	1.335	1.449	1.942	2.321
10535502	Jtv1	0	1.625	0.891	1.971	0.868
10489368	D930001I22Rik	0	0.726	1.931	1.789	1.323
10554419	Vps33b	0	0.892	1.788	0.678	1.947
10457644	Cdh2	0	2.414	0.837	1.539	1.272
10393728	Slc38a10	0	0.812	1.648	1.212	2.369
10523479	Slc25a5	0	1.628	0.877	0.848	1.517
10429843	Plec1	0	1.162	2.096	1.012	2.157
10554375	Sema4b	0	0.779	1.508	0.808	1.779
10599654	Cxx1c	0	0.83	1.892	0.842	1.558
10588767	Traip	0	2.533	1.006	1.606	0.699
10547288	Ankrd26	0	2.61	0.996	1.809	0.786
10418171	Zcchc24	0	0.667	2.727	1.452	2.062
10454077	Taf4b	0	1.884	1.655	1.094	1.068
10381514	Cd300lg	0	0.854	2.595	0.941	2.026
10427293	Hoxc6	0	0.99	2.264	1.096	2.233
10580635	Ces3	0	0.997	1.765	1.447	1.6
10450675	H2-T24	0	1.086	1.848	1.716	1.158
10431659	Kif21a	0	3.061	1.801	1.441	0.993
10510687	Acot7	0	2.655	0.778	1.349	1.608
10552140	Cebpa	0	0.879	1.674	1.12	1.61
10460968	Rasgrp2	0	0.894	1.963	1.093	1.73
10546056	Rab43	0	1.155	2.018	1.183	2.631
10508663	Laptm5	0	1.009	0.746	1.655	1.89
10487033	Myef2	0	2.95	0.706	1.92	0.795
10580300	Asna1	0	1.579	1.468	0.68	1.834
10508697	Sfrs4	0	2.567	0.744	2.046	1.034
10370931	Mknk2	0	0.674	2.411	0.939	1.717
10391504	Meox1	0	3.133	0.844	0.838	1.725
10591620	Dock6	0	1.179	1.739	1.447	1.804
10444788	H2-Q1	0	0.732	1.477	1.515	1.897
10602223	Alg13	0	2.72	0.762	1.612	1.018
10417538	Pdhb	0	1.739	1.558	0.967	0.898
10524034	Idua	0	0.833	1.628	0.95	1.841
10459262	Ablim3	0	1.001	2.733	1.16	2.137
10562963	D7Bwg0826e	0	0.895	2.276	1.837	1.01
10559454	Pira11	0	0.92	1.885	1.287	1.642
10503680	Map3k7	0	2.789	1.469	1.186	1.518
10374842	Ccdc88a	0	2.305	1.091	1.401	1.537
10369898	EG623346	0	2.634	1.408	0.882	1.528
10381809	Itgb3	0	2.243	0.69	1.906	0.888
10382470	Tmem104	0	0.893	1.617	1.701	1.163
10406859	Zfp366	0	1.164	2.516	1.643	1.355
10409767	Golm1	0	2.013	0.918	1.786	1.08
10440513	Cyyr1	0	0.874	1.767	1.45	1.992
10484987	Nr1h3	0	0.88	3.253	1.225	2.494
10424695	Gpihbp1	0	0.714	2.309	1.226	2
10526772	Cnpy4	0	2.295	0.963	1.856	0.92
10422760	Fyb	0	0.871	1.823	0.906	1.645
10409526	BC021381	0	0.685	2.211	0.972	1.9
10477854	Epb4.1l1	0	0.983	2.115	1.473	1.718
10361234	Hsd11b1	0	0.676	2.676	0.758	2.142
10581813	Mlkl	0	3.527	0.726	1.849	1.447
10568099	Tmem219	0	0.818	1.894	0.898	1.914
10431974	Rapgef3	0	0.698	1.596	1.184	1.549
10444841	H2-Q10	0	1.043	2.718	1.013	1.766
10608422	Rmi1	0	2.066	1.334	0.714	1.581
10551319	Adck4	0	0.981	2.054	1.175	2.112
10457118	Rttn	0	2.726	1.041	1.587	0.711
10502419	Rap1gds1	0	2.103	0.76	1.519	0.755
10471505	Sh2d3c	0	0.818	1.927	1.099	1.707
10465278	Cdc42ep2	0	0.779	2.249	1.015	1.527
10504743	Nans	0	1.739	0.834	1.769	1.056
10495193	Kcna2	0	0.833	1.653	1.587	0.989
10531707	Lin54	0	3.273	0.832	1.546	1.321
10422280	Abcc4	0	1.056	0.897	2.734	2.55
10410877	Polr3g	0	1.852	1.084	0.732	1.649
10558454	Glrx3	0	2.23	1.855	1.095	1.016
10530692	Kdr	0	0.866	1.996	1.569	1.316
10570556	Mcph1	0	3.403	0.735	1.739	0.917
10501048	2010016I18Rik	0	0.957	1.754	1.44	2.663
10470788	Odf2	0	2.859	0.799	1.054	1.943
10376216	Slc36a1	0	0.797	1.5	1.551	2.728
10546010	Arhgap25	0	0.9	1.566	2.214	0.973
10407356	Nnt	0	0.897	2.095	2.272	0.738
10465833	Rom1	0	0.668	3.595	0.905	1.579
10430489	Pla2g6	0	1.003	2.376	1.371	3.443
10447521	Tfb1m	0	2.956	1.536	0.885	1.116
10430071	Recql4	0	2.796	1.019	1.666	1.212
10572880	Tom1	0	0.715	1.607	1.122	1.731
10454525	Iws1	0	2.756	0.787	1.628	0.811
10400254	Heatr5a	0	2.615	1.205	2.98	0.941
10370510	Syde1	0	0.769	2.459	1.463	1.79
10535189	Mad1l1	0	3.112	1.114	1.567	0.77
10363667	ENSMUSG00000062298	0	0.805	5.517	1.567	0.872
10437364	Adcy9	0	0.835	3.115	1.258	2.063
10387944	Camta2	0	0.737	1.302	1.997	1.707
10477543	Cbfa2t2	0	2.026	0.937	1.561	0.95
10368101	D10Bwg1379e	0	3.536	1.128	1.855	1.192
10474028	Pex16	0	0.761	2.351	1.306	2.535
10355050	Raph1	0	2.982	0.668	1.601	1.054
10549473	Caprin2	0	3.086	0.869	0.777	2.415
10476276	D430028G21Rik	0	0.69	2.108	1.111	2.082
10474041	1700029I15Rik	0	0.917	1.693	1.633	0.935
10466771	Fxn	0	3.122	0.933	2.543	0.827
10581336	Gfod2	0	0.872	2.829	1.615	1.166
10468059	Fbxw4	0	0.938	3.913	1.557	1.202
10380403	Lrrc59	0	3.848	1.094	1.872	1.286
10596543	Rad54l2	0	2.51	2.082	0.767	1.006
10458033	Stard4	0	3.811	1.045	2.231	1.128
10515295	Mast2	0	4.423	0.822	2.454	1.366
10363486	Lrrc20	0	2.335	1.259	1.752	0.703
10398211	Hhipl1	0	0.789	3.706	1.331	2.474
10394283	2410017P09Rik	0	2.582	1.239	0.693	1.558
10534728	Slc12a9	0	0.731	1.357	2.034	3.233
10359917	Hsd17b7	0	3.612	0.806	1.136	1.517
10558583	Zfp511	0	0.725	1.65	1.149	2.3
10530201	Ugdh	0	3.784	0.731	1.951	0.91
10490225	Slmo2	0	4.343	1.179	0.984	1.561
10381548	BC030867	0	1.546	0.603	1.19	1.644
10389606	Prr11	0	1.611	0.644	1.59	1.183
10395320	Twist1	0	1.328	0.513	1.768	1.505
10525983	Ran	0	1.56	0.57	1.677	0.867
10578771	Galnt7	0	1.632	0.663	1.258	2.073
10413138	Vdac2	0	1.525	0.546	1.908	0.987
10371159	Fzr1	0	1.542	0.633	2.022	0.778
10394770	Odc1	0	1.918	0.654	1.621	0.944
10582599	Nup133	0	1.733	0.514	1.532	0.84
10546396	Mrps25	0	1.682	0.554	1.839	1.244
10404913	Cap2	0	1.656	0.764	2.475	0.602
10438313	Dgcr8	0	1.54	0.427	1.648	0.896
10358555	Hmcn1	0	0.183	0.824	1.842	1.834
10590983	Panx1	0	1.716	0.511	1.668	1.047
10558227	Acadsb	0	0.785	1.665	0.498	1.567
10475990	Slc20a1	0	2.257	0.617	2.037	1.066
10543118	LOC100044855	0	1.736	0.308	1.92	0.933
10423629	Pop1	0	1.823	0.954	1.673	0.664
10538420	Gars	0	2.1	0.633	2.047	1.039
10581992	Maf	0	0.391	1.748	1.446	2.539
10411974	Ipo11	0	1.691	0.463	1.531	0.816
10461723	4632417K18Rik	0	2.158	0.586	1.553	1.215
10411332	Hmgcr	0	2.253	0.602	1.932	1.071
10469867	Pnpla7	0	0.587	1.778	1.279	1.606
10562084	2310022K01Rik	0	1.774	0.453	0.758	1.8
10434384	Ap2m1	0	1.712	0.475	1.618	1.379
10504551	Rg9mtd3	0	1.707	1.306	1.694	0.562
10367641	Mthfd1l	0	2.382	0.5	1.903	1.157
10513320	Ptgr1	0	1.787	0.507	1.774	0.932
10523281	41528	0	2.133	0.65	2.758	1.017
10350742	Rnasel	0	0.621	1.522	1.215	1.619
10453399	Srbd1	0	1.637	0.622	1.885	0.768
10488291	Rbbp9	0	0.684	3.413	0.551	2.653
10398173	Vrk1	0	2.422	0.555	1.691	1.052
10359161	Soat1	0	2.244	0.493	2.331	1.093
10547597	Phc1	0	1.95	0.785	0.606	1.991
10379953	4632419I22Rik	0	1.908	0.572	1.574	0.806
10453334	Lrpprc	0	2.42	0.988	2.534	0.597
10456439	Cep192	0	2.876	0.662	2.074	1.344
10372750	Cand1	0	1.759	0.611	1.835	0.721
10431792	Pus7l	0	1.62	0.524	1.67	0.798
10458398	Hars	0	1.857	0.547	1.643	0.791
10586274	2010321M09Rik	0	1.973	0.401	1.75	1.462
10588691	Hyal1	0	0.748	2.082	0.644	1.703
10574812	Ctcf	0	1.887	0.393	1.834	1.076
10428310	Azin1	0	2.199	0.739	2	0.487
10596912	Klhdc8b	0	0.577	1.514	0.804	1.563
10440600	Cct8	0	2.012	0.583	1.698	0.707
10357249	Steap3	0	0.635	1.589	1.367	1.574
10595604	Syncrip	0	1.939	0.426	1.57	0.771
10398085	Glrx5	0	1.833	0.847	0.635	1.772
10520483	D5Wsu178e	0	3.028	0.598	2.457	1.144
10437376	Srl	0	2.461	1.102	1.796	0.559
10403584	Nid1	0	0.636	1.99	1.466	1.782
10438460	Parl	0	1.827	0.399	1.569	0.836
10494595	Notch2	0	0.515	0.835	1.705	1.704
10470109	Fbxw5	0	0.652	1.823	0.735	1.92
10481457	Sh3glb2	0	0.737	1.907	0.651	1.852
10586700	Rora	0	0.598	1.608	1.141	1.534
10470954	Lrrc8a	0	0.625	1.807	1.632	1.335
10473432	Tnks1bp1	0	0.663	1.941	0.937	1.52
10464128	Casp7	0	2.21	0.573	0.922	1.792
10579860	Smad1	0	0.572	0.889	2.324	2.149
10577096	Pcid2	0	1.898	0.642	1.912	1.085
10597883	Ano10	0	0.667	2.115	1.826	1.327
10462091	Klf9	0	0.535	1.962	1.219	1.69
10491962	Foxo1	0	0.614	1.786	1.194	1.705
10566438	4632419K20Rik	0	0.622	1.292	1.815	1.634
10373340	Rbms2	0	0.417	1.693	0.791	1.549
10347481	Cyp27a1	0	0.603	2.799	1.17	1.725
10374578	4930430E16Rik	0	0.615	2.672	1.554	1.407
10382912	41526	0	2.504	0.63	1.548	1.334
10382257	Amz2	0	1.923	0.795	0.61	1.827
10398618	Traf3	0	2.297	0.477	2.115	1.214
10544150	Jhdm1d	0	0.574	0.922	1.7	1.603
10358879	Npl	0	2.555	0.546	1.104	1.735
10561104	Axl	0	0.355	1.575	1.053	1.526
10574018	Mt3	0	0.861	1.885	1.966	0.386
10409990	6720489N17Rik	0	1.648	2.628	0.451	0.705
10354494	Nab1	0	1.525	1.508	0.756	0.438
10432619	Pou6f1	0	0.505	2.067	1.265	1.989
10514732	Slc35d1	0	3.006	0.66	1.872	0.741
10392601	Abca6	0	0.305	2.412	1.157	2.122
10380514	5730593F17Rik	0	0.637	3.762	1.679	0.699
10515201	Cyp4b1	0	0.551	1.639	1.426	1.684
10577190	Rasa3	0	0.644	1.491	1.702	1.766
10412773	Slc4a7	0	2.601	0.659	1.796	1.128
10466818	Cbwd1	0	1.58	0.804	0.636	1.548
10451493	A330017A19Rik	0	0.491	0.912	2.566	1.994
10431726	Yaf2	0	2.417	1.333	0.631	2.05
10455769	Csnk1g3	0	2.162	0.636	1.238	1.52
10364072	Ggt5	0	0.469	1.883	1.253	2.076
10428561	Rad21	0	3.19	0.463	1.508	0.976
10564290	Klf13	0	0.657	2.52	0.972	1.828
10452658	Smchd1	0	2.356	0.491	1.53	0.696
10575976	Crispld2	0	5.07	0.562	1.613	1.229
10359190	C530043G21Rik	0	3.729	0.586	1.655	1.265
10470959	Phyhd1	0	0.268	1.835	0.719	1.717
10487722	Slc4a11	0	3.284	0.452	2.024	0.763
10372121	Tmtc3	0	2.415	0.585	1.568	0.962
10446402	Ppp4r1	0	2.979	0.576	1.907	1.052
10359762	Rcsd1	0	0.422	2.687	1.121	1.572
10494085	Selenbp2	0	0.266	1.77	0.754	2.129
10460468	Ctsf	0	0.332	1.748	0.776	1.505
10504375	Npr2	0	0.37	1.883	1.274	1.892
10476321	Prnd	0	0.597	1.671	1.114	1.548
10392347	Pitpnc1	0	0.567	1.609	2.208	1.407
10588876	Nicn1	0	0.586	2.273	0.802	1.727
10539517	Dysf	0	0.618	1.671	1.518	1.358
10565218	Il16	0	0.428	1.593	1.533	1.36
10507286	Ipp	0	2.006	0.748	0.605	1.784
10533345	Aldh2	0	0.543	2.85	1.134	1.843
10546137	Abtb1	0	0.55	1.781	0.842	1.538
10558754	Athl1	0	0.611	1.738	1.108	2.91
10368175	Pde7b	0	0.617	2.182	1.12	2.592
10559790	Zim1	0	0.268	1.592	1.725	1.319
10455687	Prr16	0	0.4	1.595	1.223	2.314
10473847	Acp2	0	0.4	1.664	0.995	1.514
10462237	Smarca2	0	0.599	1.674	1.144	2.334
10557488	Tbx6	0	0.606	0.778	1.911	1.986
10494114	Selenbp1	0	0.383	1.844	0.88	1.614
10415572	2410022M11Rik	0	0.552	4.472	0.782	1.992
10377652	Gps2	0	0.414	1.795	1.22	1.556
10423185	Rnasen	0	3.364	0.861	1.519	0.612
10568586	A930008G19Rik	0	0.399	2.298	2.041	1.5
10455098	Pcdhb14	0	0.461	3.36	0.78	1.524
10364009	Bcr	0	0.344	1.958	1.669	0.744
10591263	Fbxl12	0	0.549	2.221	1.374	2.114
10572485	Rab3a	0	0.348	2.209	1.209	2.158
10535637	Ptcd1	0	0.6	2.779	1.016	2.694
10478580	Snx21	0	0.334	2.554	1.12	1.646
10413100	Myst4	0	0.41	1.615	0.889	1.634
10466680	ENSMUSG00000055440	0	0.497	4.213	1.66	1.38
10545651	Ino80b	0	0.261	1.798	0.896	1.514
10357332	Actr3	0	2.95	0.509	2.202	0.746
10376245	Gria1	0	0.206	1.538	1.555	0.864
10529311	ENSMUSG00000073039	0	0.481	1.752	1.734	0.986
10540931	D830050J10Rik	0	0.473	1.879	2.602	0.686
10489961	Nfatc2	0	0.459	2.118	1.722	1.353
10498350	P2ry14	0	0.462	1.37	1.593	2.413
10450089	Ring1	0	0.311	1.508	1.561	1.106
10584561	9030425E11Rik	0	0.349	1.537	1.252	2.271
10558707	Ric8	0	0.507	1.87	1.294	1.995
10587653	ENSMUSG00000074150	0	0.639	1.613	2.593	1.035
10347639	Gmppa	0	0.454	2.791	0.798	2.922
10548899	Rerg	0	2.946	0.407	1.63	0.884
10582823	Rbm34	0	2.922	1.516	0.317	0.941
10348004	Psmd1	0	3.863	0.477	1.754	0.76
10519998	Lrrc17	0	0.316	2.051	1.486	1.805
10429739	Puf60	0	1.546	0.631	2.646	0.573
10497390	Armc1	0	2.641	0.634	2.29	0.549
10394735	Pdia6	0	2.219	0.451	1.855	0.657
10572747	Tpm4	0	1.752	0.617	1.832	0.667
10388377	Srr	0	0.572	1.711	0.262	1.788
10529995	Dhx15	0	1.505	0.5	1.523	0.592
10607113	Rgs3	0	0.587	2.1	0.602	1.513
10427807	Sub1	0	1.511	0.495	1.5	0.534
10416155	Kctd9	0	3.66	0.458	2.02	0.418
10550274	Meis3	0	0.542	1.972	0.491	1.513
10443047	Kifc1	0	1.947	0.284	1.841	0.556
10367708	Pcmt1	0	1.624	0.485	1.61	0.325
10409424	Mxd3	0	2.199	0.534	1.551	0.47
10405280	Arl10	0	0.461	1.854	0.617	1.626
10539727	C87436	0	0.425	1.913	1.733	0.447
10437454	Anks3	0	0.528	4.023	0.551	2.255
10376425	OTTMUSG00000005767	0	0.491	2.812	1.66	0.547
10544199	Dennd2a	1e-07	1.157	1.642	1.651	2.243
10382376	Ttyh2	1e-07	2.022	1.212	2.702	2.624
10348632	Twist2	1e-07	1.446	1.537	1.612	1.803
10436209	Cblb	1e-07	1.598	1.448	3.4	2.387
10435212	Osbpl11	1e-07	1.235	1.776	1.666	1.681
10457205	Crem	1e-07	1.517	1.87	0.968	1.894
10370089	Dip2a	1e-07	1.507	1.643	2.09	0.991
10448631	Tsc2	1e-07	0.822	1.661	1.961	2.009
10430993	1700001L05Rik	1e-07	2.663	1.194	1.919	1.6
10372060	Cradd	1e-07	1.459	2.027	1.578	2.495
10572212	Gmip	1e-07	0.581	1.524	2.256	2.666
10440953	Donson	1e-07	2.14	1.065	2.839	0.922
10355464	Pecr	1e-07	0.981	1.884	0.794	2.41
10422776	Phb	1e-07	1.291	2.117	0.802	1.561
10567580	Igsf6	1e-07	1.036	1.688	0.859	2.572
10429081	Snrpc	1e-07	1.319	1.62	2.21	1.308
10361104	Ppp2r5a	1e-07	1.28	1.764	0.925	1.58
10437292	Btbd12	1e-07	2.111	1.1	2.608	1.421
10457780	Gm944	1e-07	1.522	1.023	2.099	1.08
10433536	Clec16a	1e-07	1.314	1.578	1.482	2.308
10601659	Srpx2	1e-07	1.086	1.679	1.206	1.515
10571657	Acsl1	1e-07	1.246	1.735	1.092	1.501
10571162	Eif4ebp1	1e-07	1.059	2.729	1.014	1.905
10385542	Btnl9	1e-07	1.139	2.167	1.045	1.581
10364030	Adora2a	1e-07	1.705	1.306	1.365	1.995
10373709	Eif4enif1	1e-07	1.535	0.797	1.692	1.184
10370303	Adarb1	1e-07	0.977	1.559	1.102	1.671
10453747	Colec12	1e-07	0.668	2.317	0.966	1.526
10388132	4933427D14Rik	1e-07	2.029	0.898	1.568	0.871
10358091	Nav1	1e-07	1.002	1.43	1.637	2.285
10446473	Lama1	1e-07	2.558	0.713	2.008	1.222
10494672	Tbx15	1e-07	1.253	2.459	1.515	1.473
10352234	Itpkb	1e-07	1.128	1.958	1.143	1.754
10559312	Dhcr7	1e-07	2.284	1.297	1.121	1.591
10493500	Dcst2	1e-07	0.995	1.514	1.222	1.61
10468929	Nmt2	1e-07	2.129	0.714	1.963	0.858
10557782	Hsd3b7	1e-07	0.882	2.512	0.813	1.706
10534839	Pop7	1e-07	1.605	2.149	0.944	0.845
10391518	Mpp3	1e-07	3.032	1.097	1.472	1.802
10604637	Cxx1b	1e-07	0.708	1.714	1.104	1.947
10435961	ENSMUSG00000075047	1e-07	0.675	2.189	1.089	2.303
10451261	Abcc10	1e-07	0.931	2.08	1.492	2.319
10532999	Sirt4	1e-07	0.862	1.132	1.918	1.788
10479950	Cugbp2	1e-07	1.377	1.486	2.47	2.219
10380226	Cuedc1	1e-07	0.772	2.133	0.875	1.729
10384662	Commd1	1e-07	1.943	1.832	1.241	0.669
10580169	Ccdc130	1e-07	1.077	2.839	0.724	1.876
10365088	2510012J08Rik	1e-07	1.771	2.701	1.019	0.76
10376468	ENSMUSG00000072902	1e-07	0.668	1.405	1.805	2.038
10512867	Tex10	1e-07	1.692	0.581	1.738	1.062
10503281	LOC676910	1e-07	2.162	0.552	1.746	1.313
10557009	Eef2k	1e-07	0.252	1.111	1.805	2.237
10593526	Atm	1e-07	1.957	0.517	2.095	1.181
10433660	Bfar	1e-07	0.528	1.85	1.769	1.078
10581013	Cdh11	1e-07	0.461	1.648	1.476	1.559
10584975	ENSMUSG00000074379	1e-07	0.631	3.033	1.655	0.671
10518955	BC049688	1e-07	0.829	2.951	1.746	0.49
10488797	Pxmp4	1e-07	0.647	2.393	0.987	2.876
10458983	41336	1e-07	0.609	1.651	1.162	1.688
10437451	1500031H01Rik	1e-07	0.566	1.739	0.839	1.548
10416700	Pcdh17	1e-07	0.563	1.723	1.807	0.965
10451679	Daam2	1e-07	0.53	1.526	1.802	1.457
10510668	Tnfrsf25	1e-07	0.56	2.001	2.048	0.909
10360090	Ppox	1e-07	0.497	1.968	0.525	2.068
10542575	Pde3a	1e-07	5.024	0.628	2.153	0.552
10488322	A230067G21Rik	2e-07	1.657	2.449	1.55	2.062
10398936	Pacs2	2e-07	1.645	2.14	2.333	2.32
10414366	Fbxo34	2e-07	1.686	2.073	2.643	0.724
10561388	Timm50	2e-07	1.739	1.151	1.562	2.099
10526363	Por	2e-07	0.962	1.905	1.953	1.571
10356628	Hdac4	2e-07	0.802	1.913	2.387	2.414
10364722	Efna2	2e-07	1.071	1.743	1.013	1.797
10372191	BC067068	2e-07	1.449	1.533	1.553	1.023
10408861	9530008L14Rik	2e-07	1.439	2.397	1.276	1.588
10426544	4930570C03Rik	2e-07	0.954	1.675	0.859	1.712
10568785	Bnip3	2e-07	0.948	2.167	0.964	1.552
10566067	Rnf121	2e-07	1.507	0.842	2.37	0.976
10395414	Tmem195	2e-07	0.989	2.686	1.251	1.586
10501143	Ahcyl1	2e-07	1.591	0.68	1.615	0.899
10429926	Dgat1	2e-07	1.184	2.475	1.222	1.91
10453260	Haao	2e-07	0.891	3.754	1.686	1.026
10567743	Nsmce1	2e-07	2.064	0.928	1.039	1.528
10530287	Apbb2	2e-07	0.889	2.257	3.034	1.32
10545436	Elmod3	2e-07	0.92	2.855	1.304	2.936
10347106	Rpe	2e-07	1.877	0.733	0.446	1.737
10401023	Rplp2	2e-07	1.612	0.306	1.832	0.61
10441489	Gtf2h5	2e-07	2.183	0.597	0.529	1.517
10531208	Cox18	3e-07	1.67	1.187	3.248	1.673
10506225	Cachd1	3e-07	1.702	0.906	3.117	2.433
10476287	Pank2	3e-07	2.463	0.917	2.098	1.939
10512640	Gne	3e-07	0.947	1.888	1.607	2.049
10446771	Lycat	3e-07	4.171	0.413	1.896	2.693
10492522	Schip1	3e-07	1.948	3.077	2.016	0.221
10379891	Ppm1d	3e-07	1.213	0.78	1.819	1.521
10447042	2410091C18Rik	3e-07	1.567	1.121	2.143	0.978
10599207	Slc25a43	3e-07	1.536	0.787	1.591	1.448
10424781	Grina	3e-07	0.752	1.601	0.754	1.712
10568001	Sult1a1	3e-07	0.533	2.277	1.423	1.98
10554475	Zfp592	3e-07	0.605	1.22	3.566	2.949
10556658	9030624J02Rik	3e-07	0.807	0.561	3.568	2.796
10450006	Hnrnpm	3e-07	2.62	0.322	1.646	0.666
10394914	Iah1	4e-07	0.598	1.701	1.948	2.25
10497773	Mccc1	4e-07	1.313	1.812	0.946	2.003
10556528	Pde3b	4e-07	1.28	2.474	1.103	1.92
10501754	D3Bwg0562e	4e-07	1.502	1.36	2.068	0.848
10605507	EG546337	4e-07	2.145	0.93	3.188	0.701
10482434	Gtdc1	4e-07	2.222	1.568	1.212	1.082
10393113	Trim65	4e-07	0.784	3.149	1.175	1.551
10399265	Ncoa1	4e-07	0.587	0.842	2.109	2.784
10518714	Tmem201	5e-07	1.612	1.248	2.117	2.006
10482814	Acvr1c	5e-07	1.608	2.445	1.001	1.866
10364542	Cfd	5e-07	0.847	1.557	1.768	1.862
10390336	Tbkbp1	5e-07	0.845	2.568	1.731	1.911
10569786	Pnpla6	5e-07	0.921	0.714	2.42	1.61
10524052	Fgfrl1	5e-07	0.795	1.931	0.792	1.852
10449999	Zfp101	5e-07	1.618	0.781	0.877	1.551
10596815	Rnf123	5e-07	1.193	3.822	1.081	2.327
10395312	Twistnb	5e-07	1.522	1.607	0.825	1.007
10383365	Hgs	5e-07	0.911	1.256	1.752	2.236
10487252	Gabpb1	5e-07	1.619	0.659	2.149	0.766
10392560	Abca9	5e-07	0.272	1.902	1.852	1.229
10403754	Bat4	5e-07	0.266	1.532	0.829	2.12
10528268	Ptpn12	5e-07	2.15	0.535	1.758	0.838
10515536	Ipo13	5e-07	0.409	2.137	0.925	1.936
10538082	Atp6v0e2	6e-07	0.866	1.535	1.501	1.552
10417946	6230400D17Rik	6e-07	1.402	3.842	1.638	1.37
10536973	1700023L04Rik	6e-07	0.415	3.551	1.556	0.484
10406399	Pou5f2	7e-07	1.511	1.784	1.984	1.212
10543835	Chchd3	7e-07	1.592	1.721	0.942	1.463
10468533	Gpam	7e-07	0.946	1.896	1.125	1.803
10493726	Dennd4b	7e-07	1.292	1.469	1.579	1.733
10353849	4632411B12Rik	7e-07	0.784	1.152	3.038	1.839
10471904	Arpc5l	7e-07	2.961	1.024	1.081	1.642
10551570	Sirt2	7e-07	0.547	2.261	0.922	2.044
10535653	Zkscan14	7e-07	0.909	1.731	0.562	1.838
10582658	Agt	7e-07	0.461	2.731	1.344	2.094
10529661	Zfp509	7e-07	0.638	3.007	0.641	3.002
10409282	Ror2	8e-07	2.257	1.072	2.548	1.607
10490467	Cables2	8e-07	1.011	0.95	1.806	1.665
10448765	Mapk8ip3	8e-07	1.031	1.399	1.624	1.683
10401667	0610007P14Rik	8e-07	3.296	0.912	1.311	1.833
10591643	Rab3d	8e-07	0.652	2.182	0.464	1.739
10494445	Lix1l	9e-07	1.276	0.866	2.619	1.849
10549447	Ipo8	9e-07	4.194	0.482	2.078	1.07
10517058	ENSMUSG00000056524	9e-07	0.526	1.868	1.829	0.354
10507961	Mtf1	1e-06	1.573	2.009	2.398	1.344
10362941	Prep	1e-06	2.05	0.678	1.728	1.336
10550627	Gpr4	1e-06	0.856	2.538	0.801	1.919
10354233	Tgfbrap1	1e-06	1.282	2.026	1.289	3.129
10413152	1700112E06Rik	1e-06	0.958	1.516	0.973	3.177
10413695	Pbrm1	1e-06	2.114	0.587	1.548	0.947
10585721	Scamp2	1e-06	0.574	1.614	1.68	1.15
10441987	Chd1	1e-06	1.912	0.485	1.797	0.614
10390685	Ormdl3	1.1e-06	0.89	2.049	1.506	1.644
10457895	Brunol4	1.1e-06	3.176	1.563	1.291	1.528
10607403	Kctd12b	1.1e-06	1.283	1.649	0.739	1.716
10592058	Tuba1b	1.1e-06	1.593	0.809	0.827	1.623
10510270	Mthfr	1.1e-06	0.751	1.57	0.835	1.621
10564692	Mrpl46	1.1e-06	1.598	1.047	0.827	1.611
10399383	Kcns3	1.1e-06	2.111	0.953	0.792	2.17
10468584	Zdhhc6	1.1e-06	1.512	0.45	1.911	0.947
10365005	Dapk3	1.1e-06	0.401	1.973	1.606	1.274
10475247	Tmem62	1.2e-06	1.845	1.931	0.612	1.938
10447708	Qk	1.2e-06	1.51	1.093	0.844	1.566
10593473	1810046K07Rik	1.2e-06	0.928	1.773	2.092	0.841
10512030	3110043O21Rik	1.3e-06	2.293	0.998	2.204	1.586
10505109	BC026590	1.3e-06	1.877	0.692	1.183	1.503
10588083	Faim	1.3e-06	2.743	0.711	1.617	1.136
10459481	Lman1	1.3e-06	1.594	0.653	1.847	0.63
10510239	ENSMUSG00000070585	1.4e-06	1.064	1.891	1.023	1.611
10503178	Chd7	1.5e-06	1.156	1.808	0.735	1.858
10532164	Atp5k	1.5e-06	1.911	0.741	2.444	1.272
10497971	Sclt1	1.5e-06	2.223	1.153	1.267	2.408
10377841	Tm4sf5	1.6e-06	1.521	2.974	2.281	1.128
10415742	Mipep	1.6e-06	2.002	1.097	1.715	1.593
10375402	Adam19	1.6e-06	1.459	0.957	2.064	1.549
10354191	Rnf149	1.6e-06	2.184	0.58	1.736	1.191
10445380	Aars2	1.7e-06	1.172	1.747	1.495	1.6
10460787	Atg2a	1.7e-06	0.889	1.558	1.059	1.631
10470446	Rxra	1.7e-06	1.033	2.185	1.244	1.83
10354598	Hecw2	1.7e-06	0.678	1.304	1.612	2.142
10479099	Npepl1	1.7e-06	0.854	2.508	1.399	3.615
10372028	Plxnc1	1.8e-06	0.848	0.92	1.768	1.555
10496813	Ctbs	1.9e-06	0.641	1.801	0.71	1.676
10476526	2210009G21Rik	1.9e-06	4.535	1.964	0.373	1.5
10501091	Rbm15	2e-06	2.356	0.88	1.998	1.026
10417700	EG667152	2e-06	1.628	1.555	1.168	1.286
10607724	Zrsr2	2e-06	2.313	1.078	1.818	0.869
10350335	EG623818	2e-06	1.575	2.189	0.903	0.858
10583472	Pin1	2.1e-06	1.878	1.77	0.779	1.345
10435043	Tm4sf19	2.2e-06	1.234	1.655	3.446	1.563
10376839	Ttc19	2.2e-06	1.446	0.898	3.227	1.824
10425914	Upk3a	2.2e-06	1.444	0.675	2.147	1.748
10465374	Sac3d1	2.2e-06	1.097	1.797	1.327	1.801
10569771	Mcoln1	2.2e-06	1.002	1.656	1.115	1.869
10437541	Nagpa	2.2e-06	0.678	3.242	1.459	2.735
10568668	Adam12	2.3e-06	2.13	1.048	2.917	2.582
10499113	Gm1019	2.3e-06	1.573	2.151	1.923	1.093
10531752	Hel308	2.3e-06	2.371	1.578	1.397	1.682
10607679	4932441K18Rik	2.4e-06	2.095	1.92	1.231	2.227
10597239	Pthr1	2.4e-06	0.937	1.47	1.61	1.872
10468893	Csf2ra	2.4e-06	1.027	1.536	1.215	1.587
10383395	Slc25a10	2.4e-06	0.786	1.987	1.036	1.756
10372078	D10Ertd322e	2.4e-06	1.247	1.713	0.572	1.668
10405094	Iars	2.4e-06	1.89	0.625	2.048	1.144
10487994	Fermt1	2.4e-06	1.761	0.666	0.756	1.629
10456046	Pdgfrb	2.5e-06	1.43	1.623	2.405	1.678
10360695	Nvl	2.5e-06	1.507	0.589	1.682	0.844
10405355	Unc5a	2.6e-06	1.629	1.264	1.654	2.028
10477644	Trp53inp2	2.6e-06	1.262	1.531	1.043	1.693
10582020	Gcsh	2.6e-06	1.574	0.715	0.677	1.881
10426894	ENSMUSG00000058057	2.6e-06	0.952	2.391	1.317	1.528
10401473	Aldh6a1	2.6e-06	1.093	3.008	1.224	2.275
10439701	Abhd10	2.6e-06	1.998	1.893	0.998	1.37
10501222	Gstm2	2.6e-06	1.09	1.515	0.582	1.544
10431732	Zcrb1	2.6e-06	1.985	0.902	0.252	1.836
10590343	Trak1	2.7e-06	0.979	1.505	1.025	1.538
10548038	Ntf3	2.7e-06	1.266	1.793	2.211	0.48
10376986	ENSMUSG00000052860	2.9e-06	1.239	1.801	1.572	1.373
10369885	Cisd1	2.9e-06	2.129	1.489	1.011	2.454
10547015	1500001M20Rik	3e-06	1.59	0.826	2.512	1.368
10412882	Thrb	3e-06	1.102	3.045	1.103	1.619
10371037	Slc39a3	3e-06	0.68	2.547	1.102	1.944
10598482	Timm17b	3.2e-06	0.908	1.269	1.704	1.634
10484283	Pde1a	3.2e-06	1.098	2.246	1.133	1.676
10420837	Extl3	3.2e-06	0.893	1.539	0.787	1.918
10546631	Frmd4b	3.2e-06	1.226	1.434	2.038	2.091
10363350	P4ha1	3.2e-06	2.081	0.742	1.607	1.425
10468452	Sorcs1	3.3e-06	1.825	0.733	2.627	0.967
10397683	Ttc8	3.3e-06	1.588	0.953	0.58	2.443
10585233	Alg9	3.3e-06	1.747	0.483	1.743	1.026
10360914	Lyplal1	3.4e-06	2.065	1.674	1.641	2.174
10396076	9330151L19Rik	3.4e-06	0.779	1.042	2.36	2.072
10498076	Maml3	3.7e-06	1.236	1.351	1.539	1.68
10501494	Amy2	3.7e-06	1.115	2.047	0.818	1.77
10344725	Adhfe1	3.8e-06	1.464	2.593	1.265	1.842
10472724	Gorasp2	3.8e-06	1.86	0.944	1.879	1.372
10509838	Padi2	3.8e-06	2.472	1.17	1.186	1.763
10563068	Prrg2	3.9e-06	0.444	3.579	1.669	1.039
10381395	Rundc1	3.9e-06	0.501	1.791	1.675	0.949
10501971	Ank2	4e-06	1.616	2.163	2.493	1.86
10579724	Slc35e1	4.1e-06	2.089	1.577	1.539	1.961
10371067	Pias4	4.1e-06	0.65	2.426	1.2	1.713
10518743	H6pd	4.2e-06	0.681	3.193	1.829	2.286
10525833	Atp6v0a2	4.2e-06	0.837	2.688	2.19	0.739
10498058	Ndufc1	4.2e-06	1.757	1.235	0.528	2.048
10365125	Dohh	4.2e-06	0.627	2.044	1.543	0.587
10364571	Wdr18	4.4e-06	1.845	1.071	2.068	2.378
10424731	Gsdmd	4.4e-06	0.595	2.026	0.735	1.664
10386169	ENSMUSG00000053218	4.4e-06	1.573	2.654	0.449	1.333
10462918	Tmem20	4.4e-06	1.609	0.545	0.628	1.721
10512574	Gba2	4.5e-06	0.693	1.56	1.148	1.582
10471457	St6galnac4	4.6e-06	1.404	1.03	1.628	2.404
10496494	Tspan5	4.8e-06	2.236	1.166	2.009	0.864
10426180	Saps2	4.9e-06	0.863	1.674	0.777	2.329
10399478	Lpin1	5.2e-06	0.96	3.009	1.981	1.848
10402721	Xrcc3	5.4e-06	1.673	0.869	2.034	1.135
10364239	Slc19a1	5.5e-06	2.028	2.396	2.066	1.973
10419810	Psmb5	5.7e-06	2.065	0.722	0.629	1.522
10499189	Fcrls	5.8e-06	0.716	1.577	0.701	2.079
10496727	Ddah1	6e-06	2.198	1.293	1.874	0.894
10576873	Elavl1	6.3e-06	2.512	0.392	1.716	1.111
10562211	Fxyd1	6.4e-06	0.768	3.149	1.018	1.508
10413795	Eaf1	6.4e-06	2.001	0.842	1.539	1.178
10578241	A730069N07Rik	6.4e-06	1.041	1.902	1.301	1.516
10544436	Olfr458	6.6e-06	0.807	1.908	2.054	1.209
10487660	A930025D01Rik	6.8e-06	0.731	1.815	1.096	2.562
10464218	AI450540	7e-06	0.569	0.963	1.613	1.968
10529497	Sh3tc1	7.2e-06	1.443	1.808	1.093	1.632
10562059	Cox6b1	7.2e-06	1.79	1	0.994	1.631
10440099	St3gal6	7.2e-06	0.913	2.891	1.195	1.742
10527886	Gatad1	7.2e-06	0.602	2.593	0.511	1.821
10476592	Macrod2	7.5e-06	0.564	2.664	3.188	1.183
10378893	1300007F04Rik	7.6e-06	1.177	2.155	1.223	1.772
10575074	Tmco7	7.6e-06	2.852	1.39	2.886	1.272
10427590	Slc1a3	7.7e-06	1.494	2.181	1.996	2.131
10559436	Mboat7	7.9e-06	1.444	1.259	1.565	1.637
10381528	Nags	8e-06	0.806	1.754	3.197	0.826
10481401	Zer1	8.2e-06	0.742	2.694	1.077	2.067
10592471	Gramd1b	8.3e-06	1.353	1.589	2.253	2.123
10471555	Angptl2	8.3e-06	0.717	1.952	1.502	2.493
10576719	Pex11c	8.5e-06	0.704	2.497	3.433	1.214
10480258	Nsun6	8.9e-06	1.236	2.127	0.651	2.07
10451079	4930564C03Rik	9e-06	2.198	2.298	1.742	1.295
10502165	Sec24b	9.2e-06	1.794	0.961	1.913	1.748
10533569	Fbxl10	9.2e-06	0.788	0.623	1.523	1.577
10495625	Dpyd	9.2e-06	0.658	4.005	1.137	2.937
10463410	6030443O07Rik	9.2e-06	1.643	0.545	1.72	0.537
10420614	ENSMUSG00000052400	9.3e-06	0.755	1.574	2.306	0.604
10492997	Etv3	9.4e-06	0.95	1.983	1.528	1.646
10485828	ENSMUSG00000074940	9.4e-06	0.612	3.225	2.564	0.832
10400393	ENSMUSG00000045836	9.6e-06	0.46	2.522	1.973	1.546
10501555	Amy1	9.6e-06	1.121	1.933	0.753	1.516
10428619	Enpp2	1e-05	0.848	1.6	1.541	2.21
10449071	Rhot2	1.01e-05	1.583	0.836	1.333	1.871
10568139	Maz	1.03e-05	0.986	1.284	1.705	1.536
10425507	Mchr1	1.04e-05	0.408	1.606	3.008	2.023
10473779	Cugbp1	1.05e-05	2.208	0.562	1.877	0.381
10452213	Gtf2f1	1.08e-05	2.861	1.719	1.374	1.366
10450694	H2-T22	1.09e-05	0.638	0.869	1.547	1.763
10434105	Scarf2	1.11e-05	0.373	1.787	0.976	2.347
10470027	Npdc1	1.11e-05	0.463	2.217	0.657	1.632
10361139	Traf5	1.13e-05	1.142	3.266	1.555	1.215
10448700	Gfer	1.16e-05	1.801	1.3	0.892	2.44
10517274	Sepn1	1.25e-05	1.7	1.533	1.518	1.69
10478854	Slc9a8	1.26e-05	1.613	0.965	1.339	1.853
10564565	EG665570	1.28e-05	0.879	1.954	0.851	1.674
10510546	Eno1	1.3e-05	1.716	1.539	1.163	1.175
10389786	Hlf	1.35e-05	0.819	3.238	0.848	2.621
10496605	Ccbl2	1.36e-05	2.524	2.436	1.565	2.095
10377372	Slc25a35	1.36e-05	1.18	2.07	0.819	1.584
10541279	Bcl2l13	1.41e-05	1.293	1.018	1.732	1.823
10507190	4732418C07Rik	1.44e-05	1.426	2.217	0.693	1.553
10495120	Ovgp1	1.45e-05	0.838	3.833	2.528	1.547
10574789	2310066E14Rik	1.48e-05	1.385	2.799	1.34	1.786
10345882	Mrps9	1.53e-05	1.933	1.156	1.327	1.768
10582719	Sipa1l2	1.54e-05	2.889	1.274	2.051	1.177
10500876	Lrig2	1.56e-05	0.493	0.589	2.249	1.752
10573295	Rfx1	1.6e-05	1.421	1.043	2.254	1.953
10491952	Mgst2	1.62e-05	0.609	2.019	0.851	1.773
10435654	Lrrc58	1.66e-05	0.815	1.522	1.349	1.509
10503723	Mdn1	1.67e-05	1.788	0.761	2.091	1.063
10350823	Abl2	1.72e-05	1.854	1.725	1.645	0.914
10588091	Cep70	1.73e-05	2.247	0.807	0.941	1.703
10551030	Arhgef1	1.82e-05	1.063	1.481	2.024	2.185
10411527	Cartpt	1.87e-05	0.521	1.95	4.24	0.555
10527538	Rasl11a	1.88e-05	2.39	1.946	1.11	0.932
10346330	Plcl1	1.91e-05	1.623	1.312	1.737	1.001
10371230	Gna11	1.91e-05	2.155	0.896	0.551	2.069
10572772	Hsh2d	1.96e-05	1.318	1.091	2.972	1.521
10407209	4833412L08Rik	1.98e-05	0.898	1.745	1.925	0.981
10557644	Fbrs	2.01e-05	0.788	2.589	1.274	1.963
10485388	Ldlrad3	2.04e-05	1.095	1.341	2.829	1.661
10527233	Cyth3	2.04e-05	0.983	2.201	1.532	1.192
10527940	Pftk1	2.04e-05	1.254	1.161	1.58	1.677
10587534	Bckdhb	2.07e-05	1.604	1.425	1.271	2.72
10588547	Vprbp	2.15e-05	2.85	0.742	1.832	1.185
10467859	Cox15	2.16e-05	1.976	2.139	0.928	2.079
10402096	Ttc7b	2.18e-05	1.316	2.178	0.952	1.792
10464858	Bbs1	2.21e-05	0.777	1.694	1.574	2.827
10445826	Mocs1	2.21e-05	0.72	3.069	0.77	2.704
10592114	Foxred1	2.22e-05	2.175	1.658	0.8	1.272
10459604	4933403F05Rik	2.24e-05	1.511	0.847	2.316	0.559
10425511	Xpnpep3	2.26e-05	1.909	1.422	1.03	3.077
10498710	Bche	2.28e-05	1.224	2.025	0.661	1.552
10477264	Tm9sf4	2.34e-05	0.765	0.9	1.738	1.767
10493009	Arhgef11	2.35e-05	0.892	1.871	2.006	1.704
10500272	Gm129	2.38e-05	1.137	1.606	1.505	1.49
10592266	Slc37a2	2.4e-05	1.194	1.798	1.827	1.42
10379044	Rab34	2.43e-05	0.379	2.5	0.605	1.896
10364728	Mum1	2.45e-05	2.247	1.464	1.71	1.157
10448743	Fahd1	2.46e-05	1.939	2.016	0.822	1.256
10571325	Mfhas1	2.51e-05	0.985	2.003	2.182	0.738
10460582	AI837181	2.51e-05	0.487	3.501	1.123	1.786
10516348	Eif2c3	2.52e-05	1.205	1.056	2.04	1.822
10376854	Pigl	2.54e-05	0.692	2.448	2.046	1.192
10445789	Treml1	2.59e-05	1.069	2.9	2.588	0.968
10481845	2610528K11Rik	2.64e-05	2.449	0.988	0.74	1.88
10443817	Pknox1	2.72e-05	2.017	1.239	1.521	1.314
10551487	LOC434156	2.81e-05	0.318	1.867	2.432	1.21
10434481	Eif4g1	2.82e-05	2.855	0.81	1.958	0.88
10417887	Zmynd17	2.83e-05	1.974	0.565	1.697	1.287
10535124	Ints1	2.85e-05	1.812	1.283	1.926	1.816
10484927	Slc39a13	2.88e-05	0.583	3.408	1.428	2.207
10379163	Pigs	2.91e-05	0.827	1.653	1.904	1.036
10536949	D330017J20Rik	2.91e-05	1.408	1.405	1.508	2.415
10601099	Med12	2.92e-05	1.092	1.357	1.615	1.509
10385591	Maml1	2.96e-05	0.454	2.295	1.988	1.457
10476740	Slc24a3	2.97e-05	1.557	2.008	0.983	1.383
10552964	ENSMUSG00000068910	3e-05	0.704	3.2	1.361	2.785
10433163	Ppp1r1a	3e-05	0.946	3.315	1.222	2.473
10443007	C230078M08Rik	3.02e-05	1.597	0.916	1.48	1.839
10417124	B930095G15Rik	3.04e-05	2.035	1.118	2.553	1.56
10466794	2900009I07Rik	3.08e-05	0.999	5.514	0.617	1.919
10546370	Grip2	3.09e-05	0.776	1.614	3.485	0.912
10349968	Chi3l1	3.14e-05	0.825	1.581	0.801	1.701
10465571	Dnajc4	3.17e-05	0.914	2.225	0.764	1.833
10555576	3200002M19Rik	3.24e-05	1.855	1.53	0.994	1.936
10440186	BC043118	3.27e-05	1.053	0.682	1.706	1.907
10437443	5730403B10Rik	3.31e-05	0.397	2.118	2.33	2.589
10518686	Pik3cd	3.31e-05	0.705	2.149	1.234	1.595
10539026	Immt	3.39e-05	2.46	1.5	0.866	0.947
10504362	Rgp1	3.46e-05	1.332	2.237	1.71	2.118
10469695	Apbb1ip	3.53e-05	0.869	1.683	2.324	2.27
10491920	4930577N17Rik	3.59e-05	1.916	1.832	0.917	1.834
10518847	Phf13	3.59e-05	1.519	0.726	3.39	0.302
10396712	Fut8	3.71e-05	1.664	1.844	0.697	1.234
10422436	Dock9	3.73e-05	0.986	1.945	1.591	1.48
10525506	Psmd9	3.81e-05	1.042	2.486	1.94	1.418
10420935	Ephx2	3.87e-05	1.312	2.3	1.287	1.528
10416044	Ccdc25	3.88e-05	1.89	0.839	1.561	1.173
10426557	Pfkm	3.91e-05	1.225	1.538	1.693	0.366
10494460	Pex11b	3.99e-05	0.565	1.765	0.656	1.856
10430324	Tmprss6	4.26e-05	0.51	1.706	1.54	1.014
10472050	Tnfaip6	4.34e-05	1.844	0.906	2.443	1.497
10500412	Gpr89	4.43e-05	1.678	1.034	2.353	1.592
10527101	Foxk1	4.44e-05	1.094	1.62	1.081	1.993
10531120	Csn2	4.47e-05	1.189	1.904	2.664	0.903
10607330	A230072E10Rik	4.48e-05	0.788	1.793	1.674	0.646
10398195	Ccnk	4.58e-05	2.129	0.387	1.579	2.644
10526319	Baz1b	4.59e-05	2.051	0.564	2.603	0.901
10502890	St6galnac3	4.64e-05	0.771	1.57	2.183	0.676
10505172	Dnajc25	4.67e-05	2.331	1.042	2.465	1.102
10420385	N6amt2	4.73e-05	1.425	0.996	2.238	2.052
10564805	Pex11a	4.77e-05	0.74	2.262	0.882	2.596
10385883	Slc22a21	4.83e-05	0.825	2.566	2.102	3.151
10569152	Pddc1	4.83e-05	0.613	1.623	0.814	3.613
10461274	Ints5	4.85e-05	0.828	1.991	2	0.68
10505438	Orm1	4.94e-05	1.023	1.763	0.581	1.698
10512156	Aqp3	5.04e-05	0.72	2.46	2.688	1.62
10348301	Sag	5.04e-05	0.703	2.421	2.723	0.719
10472994	Mtx2	5.05e-05	1.525	1.621	0.468	1.505
10515385	Urod	5.05e-05	0.444	0.725	1.73	1.589
10477090	Tbc1d20	5.07e-05	0.849	2.825	1.288	2.132
10558971	Ap2a2	5.08e-05	1.55	1.254	1.783	1.521
10353574	Col19a1	5.09e-05	0.813	1.586	1.717	0.418
10387219	Rangrf	5.1e-05	0.846	2.642	2.041	1.118
10405511	Ddx46	5.17e-05	2.649	0.641	1.531	1.1
10352448	Dusp10	5.18e-05	3.419	1.001	0.985	1.908
10346668	Als2cr13	5.25e-05	0.792	2.975	1.572	2.035
10363346	Ankrd57	5.33e-05	1.312	2.305	1.343	2.123
10522589	Srd5a3	5.38e-05	2.898	0.537	1.11	2.027
10408879	Gfod1	5.46e-05	0.765	2.38	2.277	1.205
10543709	Tmem209	5.51e-05	1.881	0.584	1.203	1.616
10425852	Parvb	5.6e-05	0.798	2.334	1.509	0.892
10451907	Sh3gl1	5.84e-05	1.646	0.754	0.699	1.525
10591281	Col5a3	5.86e-05	1.314	1.644	1.986	1.63
10601846	2900062L11Rik	5.93e-05	1.917	1.794	1.234	1.91
10445360	Supt3h	5.95e-05	1.501	1.849	1.262	3.78
10521626	Cc2d2a	6.14e-05	1.094	1.827	1.146	2.505
10454950	Slc35a4	6.15e-05	0.948	2.904	0.764	1.861
10376603	Drg2	6.16e-05	1.81	0.807	1.609	0.763
10485429	Pdhx	6.38e-05	1.532	1.55	1.136	1.428
10448811	Cramp1l	6.47e-05	1.018	1.511	1.746	1.386
10594538	Plekho2	6.48e-05	1.755	1.678	1.718	1.482
10385872	Slc22a5	6.51e-05	1.144	1.734	1.972	2.546
10575534	St3gal2	6.51e-05	1.5	0.961	1.957	1.577
10543697	Zc3hc1	6.56e-05	1.126	0.922	1.688	2.563
10372130	4930430F08Rik	6.68e-05	2.836	1.235	0.198	2.137
10384780	ENSMUSG00000073100	6.77e-05	1.045	1.695	1.72	2.173
10591739	Acp5	7e-05	1.168	2.1	0.89	1.954
10545339	Mrpl35	7.09e-05	3.468	1.038	1.383	1.644
10428204	Ywhaz	7.1e-05	2.621	1.145	4.005	1.117
10593591	Acat1	7.11e-05	2.186	1.504	0.895	1.907
10449152	Rab40c	7.25e-05	0.617	1.653	1.403	2.316
10518300	Tnfrsf1b	7.27e-05	1.565	2.138	0.99	1.359
10429908	Bop1	7.33e-05	1.355	1.134	2.379	1.575
10398824	A530016L24Rik	7.34e-05	1.091	2.081	0.927	1.556
10460255	1700055N04Rik	7.93e-05	1.224	1.134	2.026	1.503
10542836	Klhdc5	8.06e-05	1.242	1.184	1.589	1.848
10463789	Neurl	8.11e-05	1.54	1.567	1.46	0.875
10600284	Srpk3	8.13e-05	0.722	5.267	1.759	1.044
10446423	5430411C19Rik	8.14e-05	0.771	4.429	1.543	2.495
10487513	Anapc1	8.14e-05	2.681	0.692	2.167	0.742
10439063	Fbxo45	8.17e-05	1.414	1.661	2.259	0.856
10480003	Itih2	8.21e-05	2.285	0.751	1.966	1.527
10483822	Ttc30a2	8.41e-05	0.333	1.542	0.887	1.714
10460879	Men1	8.43e-05	1.395	1.213	1.693	1.875
10428211	Zfp706	8.48e-05	2.603	0.335	1.559	0.514
10397975	D12Ertd647e	8.65e-05	1.487	1.562	0.863	2.379
10387536	Cd68	8.73e-05	1.107	1.15	1.81	1.58
10482920	Cd302	8.77e-05	0.8	2.219	0.74	1.534
10351347	Creg1	8.86e-05	1.047	1.997	0.821	1.79
10593713	Cib2	8.86e-05	0.848	1.881	0.583	1.621
10421685	Serp2	8.88e-05	0.911	4.303	2.088	0.98
10408870	Tbc1d7	8.96e-05	1.078	2.268	0.806	1.613
10370180	Col6a2	8.99e-05	0.506	1.982	2.911	1.296
10348670	Rnpepl1	9.02e-05	0.839	2.377	1.512	1.178
10477012	Fkbp1a	9.12e-05	2.246	1.586	1.544	1.046
10547322	Cacna1c	9.13e-05	0.254	1.796	1.792	0.974
10590060	Ctdspl	9.17e-05	1.367	2.032	1.232	2.231
10415388	Ltb4r2	9.19e-05	2.364	0.841	2.511	0.641
10595529	4922501C03Rik	9.2e-05	3.4	0.775	0.821	1.65
10539584	Emx1	9.24e-05	0.986	2.438	1.694	0.838
10466682	Smc5	9.47e-05	3.427	1.191	2.419	0.91
10574676	Nol3	9.64e-05	1.621	2.088	0.805	1.151
10405662	Mak10	9.85e-05	2.334	0.484	1.54	1.274
10460259	Aldh3b2	0.000102	1.612	1.343	2.579	2.328
10428698	Sntb1	0.000105	2.15	1.708	0.938	1.743
10437561	5730409G15Rik	0.000106	0.587	1.636	1.595	1.584
10582586	1700054N08Rik	0.000106	2.253	0.801	3.772	1.311
10409352	Rnf44	0.000106	0.772	2.105	1.797	1.498
10512431	Pigo	0.000107	1.697	1.156	1.335	1.594
10528702	Prkag2	0.000108	0.556	1.528	0.755	1.607
10512739	Xpa	0.000111	0.81	1.728	0.575	1.715
10541075	Cxcl12	0.000113	0.875	1.544	1.108	1.95
10380289	Mmd	0.000114	1.32	1.836	0.82	1.55
10479077	Vapb	0.000118	1.558	1.834	1.046	1.962
10357630	Srgap2	0.000119	2.422	1.428	2.5	1.729
10544768	Hoxa5	0.00012	0.966	1.789	1.321	2.579
10433797	Prkdc	0.00012	3.634	0.971	1.414	1.826
10372831	Tbc1d30	0.000123	2.364	1.344	2.144	1.262
10501500	Amy2-1	0.000128	1.089	2.136	0.765	1.7
10605055	Uchl5ip	0.000128	1.846	1.122	0.749	1.532
10447437	Ccdc128	0.000129	1.628	0.714	2.335	0.899
10379840	Myo19	0.000129	1.992	0.955	1.442	2.505
10409434	Lman2	0.00013	0.925	2.037	1.38	1.817
10548859	Wbp11	0.000131	1.665	0.742	1.694	1.612
10596960	Trex1	0.000131	0.708	1.389	2.034	1.773
10375439	Med7	0.000131	0.75	1.578	1.934	0.3
10569198	LOC100126795	0.000131	0.815	2.783	2.204	0.618
10524941	Fbxo21	0.000132	1.184	1.611	1.819	1.734
10587892	Atr	0.000133	1.555	0.604	2.511	0.943
10508972	434166	0.000136	1.494	3.089	1.23	1.591
10355763	Atg9a	0.000137	0.894	3.379	1.513	0.999
10470584	Tsc1	0.000139	1.23	1.853	1.579	1.921
10395961	Lrfn5	0.000146	3.661	0.638	1.885	0.986
10425999	Ttc38	0.000153	0.461	1.692	1.445	1.726
10463836	Gsto1	0.000154	0.715	1.668	1.213	1.885
10529028	2310016E02Rik	0.000157	2.171	1.413	0.675	1.919
10401454	Entpd5	0.000158	1.83	3.11	1.12	1.793
10416940	Tpm3	0.000159	3.153	0.359	1.549	0.723
10364744	Ndufs7	0.00016	2.079	1.491	0.861	2.327
10394392	Nfyc	0.000168	1.851	1.121	1.529	0.785
10583773	BC018242	0.00017	1.215	2.09	1.282	1.652
10533462	Rad9b	0.000172	0.684	2.782	0.814	1.869
10465701	Lgals12	0.000176	1.218	2.202	0.896	1.723
10376021	41525	0.000177	1.661	0.451	1.854	0.437
10558921	Pnpla2	0.000178	1.022	2.59	1.263	1.86
10497079	Ptger3	0.000179	1.663	1.931	0.959	2.071
10485013	1110051M20Rik	0.000181	0.372	1.632	1.68	1.879
10465559	Vegfb	0.000187	1.119	2.875	0.832	2.021
10602385	Pfkfb1	0.000193	1.842	2.519	2.268	2.642
10508089	Mrps15	0.000193	1.745	1.396	0.632	2.673
10368534	Ncoa7	0.000194	1.695	2.091	1.658	1.061
10545045	D430015B01Rik	0.000196	1.172	1.9	1.632	1.651
10404612	Rreb1	0.000196	1.11	1.243	2.303	2.009
10487011	Gatm	0.000197	1.819	0.847	1.692	1.178
10576973	Col4a1	0.000199	0.793	1.303	2.229	1.587
10534585	Sh2b2	0.000204	0.998	2.855	1.092	1.903
10586722	F830001A07Rik	0.000204	1.094	1.862	1.082	1.993
10499470	Rusc1	0.000207	0.678	2.742	1.225	2.209
10569011	Ifitm5	0.000207	0.838	2.041	2.634	0.622
10400706	ENSMUSG00000052673	0.00021	1.068	2.499	1.681	0.866
10431528	Lmf2	0.000215	2.025	1.629	2.669	1.341
10357986	Ptprv	0.000221	1.954	0.678	1.691	1.769
10405822	Ccrk	0.000222	0.549	3.052	2.73	0.757
10385583	Ltc4s	0.000225	1.08	1.966	1.221	1.865
10579199	Slc25a42	0.000227	1.933	0.857	1.648	2.371
10502081	Enpep	0.000229	2.122	1.352	0.924	1.571
10447951	Thbs2	0.000238	2.532	0.739	1.644	2.226
10416126	Ebf2	0.000239	1.508	2.532	1.216	1.219
10479833	Optn	0.000241	1.698	1.74	0.786	1.454
10594048	Islr2	0.000249	1.264	1.905	2.13	0.413
10433278	Dnaja3	0.000254	1.503	1.747	1.765	0.883
10422028	Tbc1d4	0.000259	1.148	1.414	2.6	2.7
10505224	Snx30	0.00026	0.518	1.502	1.839	0.994
10516225	4930535I16Rik	0.000265	0.475	2.73	2.023	0.614
10348194	Efhd1	0.000266	2.81	0.581	1.694	0.964
10497321	Pgam1	0.000268	1.402	2.137	1.382	1.787
10543846	Slc35b4	0.000269	1.328	1.342	1.592	5.268
10537397	Luc7l2	0.000271	2.241	0.814	1.642	1.127
10484389	Tfpi	0.000271	1.04	1.757	0.9	1.801
10579307	2810422J05Rik	0.000275	0.452	1.911	1.537	1.84
10551724	Yif1b	0.000277	1.241	2.005	1.337	2.765
10426081	AW049604	0.000283	2.303	1.843	0.845	1.51
10392484	Abca8b	0.000288	0.86	1.841	1.201	1.514
10346260	Osgepl1	0.000288	1.681	1.035	0.477	1.581
10579703	Cherp	0.000292	1.406	1.588	3.013	1.259
10585286	Arhgap20	0.000293	2.524	1.807	1.198	1.519
10374151	Zmiz2	0.000296	0.964	2.328	1.891	1.797
10394680	EG668492	0.000296	3.12	1.149	0.367	2.389
10584458	Olfr920	0.000296	0.644	1.591	0.615	1.68
10391572	Lsm12	0.000299	2.523	1.073	1.179	2.008
10597095	3000002C10Rik	0.000303	1.064	2.472	2.306	1.293
10432215	Ddx23	0.000307	2.066	0.515	0.758	1.568
10475245	AV039307	0.000309	1.049	4.755	1.054	1.826
10574166	Cpne2	0.000314	2.312	1.42	1.35	2.093
10541524	Nanog	0.000316	0.522	2.638	3.318	0.412
10592731	ENSMUSG00000074408	0.000317	1.064	2.27	1.027	1.644
10457168	Cd226	0.000319	1.942	0.938	1.04	1.568
10523161	1110019K23Rik	0.00032	1.819	1.484	1.705	0.932
10583551	Pde4a	0.000338	0.854	3.469	0.863	1.683
10539857	EG434064	0.000348	1.413	2.622	1.327	1.565
10515700	BC059842	0.000359	0.991	2.474	1.689	3.319
10423520	Sema5a	0.00036	0.352	1.464	3.384	2.524
10374880	Mtif2	0.000369	2.447	0.777	1.685	0.893
10578477	BC035537	0.00037	2.229	2.688	0.574	1.916
10539579	EG545861	0.000373	0.552	1.565	1.109	2.081
10400975	Trmt5	0.000374	1.527	1.784	1.596	0.828
10354897	Trak2	0.000374	1.577	0.759	0.889	1.722
10473058	Osbpl6	0.000375	1.576	2.592	2.648	1.948
10413640	Nek4	0.000378	1.56	0.792	0.744	1.955
10518546	Pex14	0.000386	0.86	1.971	1.034	2.594
10563314	Dhdh	0.000387	1.438	2.741	0.848	1.781
10556598	Xylt1	0.000388	2.046	1.407	4.128	1.325
10579119	Ndufa13	0.000389	1.543	0.825	0.631	2.161
10553015	Bcat2	0.000391	0.799	3.306	2.089	2.792
10345203	Paox	0.000399	1.013	3.617	1.815	1.55
10528482	BC050254	0.000404	1.917	2.664	1.568	1.03
10476130	1700020A23Rik	0.000406	1.537	1.886	1.535	1.083
10540705	Il17rc	0.00041	0.385	3.129	0.697	1.715
10543067	Asns	0.000411	1.223	1.668	1.575	1.248
10387588	Polr2a	0.000415	2.446	0.719	2.168	1.758
10441933	2210404J11Rik	0.000418	1.046	1.062	2.227	2.083
10441680	Pde10a	0.000419	1.127	1.786	1.963	1.414
10558134	Plekha1	0.000427	2.052	0.513	1.617	0.71
10467852	Slc25a28	0.000444	0.624	2.786	1.227	4.622
10435714	Tmem39a	0.000445	1.235	0.752	1.911	1.64
10594001	Arid3b	0.000446	1.414	1.092	2.195	2.043
10524555	Mvk	0.000449	2.547	1.512	0.963	1.491
10453736	EG545242	0.000456	1.208	0.892	3.06	1.98
10474642	BC052040	0.000457	2.902	0.502	0.835	1.619
10571978	Cbr4	0.000463	2.538	0.665	0.56	3.224
10395273	Gdap10	0.000467	1.342	1.711	1.817	1.518
10413216	4931406H21Rik	0.000468	2.218	1.175	1.337	1.732
10597743	Cx3cr1	0.000468	1.397	1.623	0.985	1.671
10431722	Glt8d3	0.000469	1.529	0.817	1.87	1.699
10572897	Hmox1	0.000471	1.022	0.629	1.832	1.79
10486292	Rpap1	0.000474	2.069	0.62	2.829	1.306
10515935	Guca2b	0.000484	0.614	2.136	1.659	0.669
10351259	Slc19a2	0.000486	1.577	2.291	1.377	1.21
10599120	Dock11	0.000488	1.766	1.251	1.487	1.972
10533261	Rph3a	0.000493	1.003	2.179	2.145	0.518
10485483	Nat10	0.000498	1.672	1.015	1.638	1.488
10517666	Otud3	0.000498	1.633	1.312	3.197	0.59
10462535	B430203M17Rik	0.000501	1.332	1.672	1.882	1.272
10512136	Bag1	0.000502	1.68	1.362	0.591	1.762
10399908	Prkar2b	0.000507	1.614	1.597	0.953	1.839
10499958	EG383891	0.000515	0.458	1.566	0.706	2.555
10551347	Blvrb	0.000516	0.474	2.472	1.162	2.053
10554969	Odz4	0.000518	2.421	1.229	1.166	1.788
10594044	Islr	0.000523	0.406	2.206	1.286	1.943
10497754	Dnajc19	0.000527	0.773	1.561	0.815	1.945
10436372	Dcbld2	0.000543	2.666	1.435	1.753	1.078
10543879	Wdr91	0.000545	0.928	0.704	3.974	1.574
10580957	Slc38a7	0.00055	1.214	1.233	1.813	1.786
10565727	Tsku	0.000556	1.098	3.644	1.614	1.074
10370610	Polrmt	0.000559	1.162	1.537	3.264	0.874
10537627	Prss2	0.00056	1.02	1.52	1.968	0.641
10588357	Acad11	0.000565	1.257	2.368	1.089	1.503
10533182	Dtx1	0.000579	0.825	1.911	1.177	1.849
10469276	ENSMUSG00000075530	0.000609	1.657	1.886	1.244	1.567
10561456	Med29	0.000611	0.818	1.867	1.087	2.074
10398569	Zfp839	0.000611	0.63	3.278	1.899	0.619
10520234	2010209O12Rik	0.000617	0.728	1.868	1.262	1.826
10373365	ENSMUSG00000055902	0.000618	1.109	2.771	1.598	0.974
10517373	Rcan3	0.000627	1.992	0.633	1.848	1.294
10523365	Mrpl1	0.000629	1.741	0.797	0.149	1.677
10392440	Slc16a6	0.000636	4.997	1.636	1.146	1.165
10517996	Plekhm2	0.000639	0.856	2.942	1.501	1.991
10374202	Adcy1	0.000639	1.147	1.794	2.098	0.482
10585759	Edc3	0.000646	1.971	0.554	1.955	1.342
10500720	Slc22a15	0.000646	1.916	0.583	1.368	1.669
10372766	Helb	0.000663	1.491	1.328	1.664	1.748
10469145	Kin	0.000663	3.02	1.973	1.184	1.308
10499652	4632404H12Rik	0.000663	1.105	1.844	0.574	2.147
10408915	Dtnbp1	0.000667	1.068	2.233	0.813	2.441
10381898	Mrc2	0.000668	0.953	1.36	2.231	2.019
10558345	Dock1	0.000669	3.011	0.574	2.732	1.07
10349945	ENSMUSG00000073560	0.000673	1.319	2.423	1.534	0.71
10539861	Rpn1	0.000685	1.67	0.582	1.52	1.002
10567423	Dcun1d3	0.000705	1.394	1.803	1.563	1.936
10529313	Letm1	0.000712	1.515	2.185	1.013	1.178
10546104	Eefsec	0.000715	3.218	1.041	2.249	1.462
10534990	Taf6	0.000722	1.586	1.074	0.988	1.605
10393714	2410002I01Rik	0.000728	0.772	3.555	2.153	1.462
10562005	Wbp7	0.000732	0.857	1.023	1.719	1.818
10585778	Sema7a	0.000735	0.822	0.815	2.135	1.563
10596442	Ppm1m	0.000736	1.099	2.159	0.952	3.847
10384936	Acyp2	0.000739	1.596	1.688	0.68	1.303
10379034	Tlcd1	0.000745	0.732	2.286	0.619	1.77
10526427	Dtx2	0.000746	1.298	2.515	3.345	3.247
10385893	Slc22a4	0.000748	0.78	2.047	1.059	2.219
10379866	Car4	0.000756	1.304	2.101	1.288	1.777
10513082	D730040F13Rik	0.00077	2.089	1.604	1.527	1.768
10384529	Cep68	0.000773	1.428	1.992	1.261	1.701
10401320	Adam4	0.000774	1.526	3.603	2.106	2.152
10424810	Gpaa1	0.000776	1.542	1.686	1.032	2.047
10480224	Trdmt1	0.000778	1.93	1.95	0.514	1.069
10383088	Gaa	0.00078	0.49	2.698	1.373	1.655
10405464	Grk6	0.000788	1.574	1.097	1.93	1.31
10478421	Kcnk15	0.000789	0.574	2.295	2.081	0.647
10377704	Dvl2	0.000792	1.284	1.684	0.935	2.599
10598198	Mia3	0.000801	1.35	0.807	2.123	1.819
10580765	Pllp	0.000807	0.835	1.567	1.82	1.158
10402020	Eml5	0.000808	1.899	0.812	1.768	0.903
10549171	5730419I09Rik	0.000809	1.732	0.466	2.765	0.918
10360248	Atp1a4	0.00081	1.005	3.238	2.095	1.632
10362538	Lama4	0.000827	0.989	2.226	1.573	1.514
10406905	Ccdc125	0.000827	2.346	0.745	1.152	1.552
10548105	Ccnd2	0.000828	2.079	1.032	2.287	2.092
10402117	Rps6ka5	0.000828	1.644	1.49	1.785	0.856
10387689	Kctd11	0.00083	2.334	0.875	1.809	1.04
10484880	Olfr142	0.000831	1.16	1.848	1.866	1.289
10493435	Gba	0.000831	0.363	1.035	1.521	2.422
10354868	D1Ertd53e	0.000835	1.021	2.134	0.842	1.931
10485466	Cat	0.000836	1.186	2.051	1.11	1.947
10374333	Ikzf1	0.000841	1.094	0.996	1.679	1.615
10382508	Ict1	0.000883	1.367	1.252	1.907	1.583
10538087	Lrrc61	0.000886	1.188	1.841	0.679	1.531
10414612	Slc39a2	0.000891	1.795	1.971	1.67	1.15
10526113	Crcp	0.000891	2.189	0.81	0.671	1.559
10499777	Ints3	0.000917	1.745	0.663	1.714	1.12
10418096	Dlg5	0.000928	1.734	0.818	1.795	1.313
10403428	Larp5	0.000934	2.352	0.481	2.66	0.656
10533751	Pitpnm2	0.000935	0.701	1.539	1.519	1.233
10491877	D3Ertd751e	0.000939	2.129	1.969	0.649	1.617
10414433	6720456H20Rik	0.000949	1.754	0.779	1.017	1.627
10505779	Asah3l	0.000949	1.075	1.931	1.297	1.577
10449873	Wiz	0.00095	0.654	2.301	1.951	1.345
10596277	Dnajc13	0.000957	2.728	0.899	1.534	0.63
10529977	Ppargc1a	0.000977	2.795	1.964	1.055	1.178
10430113	D15Wsu169e	0.00098	1.587	1.586	2.843	1.606
10388884	Nlk	0.000986	4.094	0.649	1.913	1.967
10532944	2410014A08Rik	0.000994	3.053	1.396	0.955	1.741
10452316	C3	0.000996	1.317	2.318	1.863	1.924
10566870	Tmem41b	0.000998	2.364	1.045	3.04	0.329
