# Supplementary material for: The Co-factor of LIM Domains (CLIM/LDB/NLI) Maintains Basal Mammary Epithelial Stem Cells and Promotes Breast Tumorigenesis
Source: PLoS Genet. 2014 Jul 31;10(7):e1004520. doi: 10.1371/journal.pgen.1004520 (PMC4117441; doi:10.1371/journal.pgen.1004520)
Supplement: Dataset S2 — List of Duct signature genes. BETR p-values and fold change at each time point is presented for each Duct signature gene. Signature genes have BETR p-value<0.001 and ±1.5 fold change. (XLSX) [file pgen.1004520.s002.xlsx]

## Sheet: Duct Signature Genes
ProbeID	Gene Symbol	Duct BETR pval	Duct_Fold_4wk	Duct_Fold_6wk	Duct_Fold_8wk	Duct_Fold_10wk
10537849	Arhgef5	0	1.71	1.666	2.216	1.82
10597515	Rpl24	0	2.086	2.394	1.554	1.581
10421624	Cog3	0	1.701	1.954	2.786	1.788
10431229	Celsr1	0	2.264	1.707	1.913	1.768
10489484	Sdc4	0	2.081	1.682	3.079	2.669
10607465	LOC675813	0	3.101	1.587	1.836	1.619
10594315	Fem1b	0	0.421	3.643	1.751	2.853
10493820	S100a6	0	0.422	2.705	2.615	1.604
10454306	Zfp35	0	1.953	0.654	2.025	1.727
10447224	Dync2li1	0	2.098	1.883	2.87	0.648
10508036	Snip1	0	1.976	1.631	0.624	1.515
10418917	2200001I15Rik	0	0.657	1.785	1.653	1.536
10554863	Sytl2	0	0.314	1.922	1.776	2.622
10368675	Marcks	0	0.653	2.763	2.511	1.601
10357488	Cd55	0	2.534	1.219	1.824	1.552
10359422	Prdx6	0	1.571	1.657	2.289	0.927
10440840	1110004E09Rik	0	1.661	1.054	1.887	1.517
10528815	5031410I06Rik	0	1.687	0.813	1.826	1.605
10554752	Nox4	0	1.643	1.476	2.684	1.687
10565802	Rps3	0	1.682	1.891	1.735	1.381
10571342	Rps12 // Rps12	0	1.72	2.84	1.226	1.761
10424140	Col14a1	0	2.028	1.579	1.153	1.994
10466606	Anxa1	0	1.168	2.015	1.921	1.732
10390454	E130012A19Rik	0	2.218	2.101	1.103	1.861
10393058	H3f3b	0	2.738	1.863	1.4	1.669
10423024	Capsl	0	1.335	1.753	3.222	2.183
10401244	Actn1	0	1.603	1.655	1.176	1.75
10408677	Lyrm4	0	1.531	1.659	1.165	1.868
10423289	EG624863 // EG624863	0	2.408	0.851	2.553	1.6
10499545	Efna3	0	2.265	0.79	1.635	1.92
10542034	EG243642	0	2.584	1.725	1.873	0.87
10500896	EG624251	0	3.353	1.743	1.384	1.628
10575052	Cdh1	0	0.763	2.304	1.578	1.994
10484925	OTTMUSG00000014339	0	3.642	1.893	2.141	1.312
10366446	Tspan8	0	1.921	1.718	1.876	0.945
10492448	Ptx3	0	2.828	2.255	1.562	1.085
10384423	Cobl	0	0.778	1.615	2.085	1.936
10567043	Rras2	0	0.722	2.283	1.757	1.936
10538275	Nfe2l3	0	0.72	2.095	1.943	2.064
10549588	Rps9	0	4.468	1.599	2.122	1.069
10546337	EG665716	0	4.147	0.716	2.342	2.436
10526250	Abhd11	0	2.739	0.55	1.583	0.431
10568328	Vkorc1	0	3.096	0.62	2.199	0.534
10447490	Pja2	0	0.601	3.93	0.623	2.167
10391119	1110036O03Rik	0	1.863	0.65	1.706	1.388
10428604	Tnfrsf11b	0	1.087	1.66	0.586	1.899
10528177	Speer4e	0	1.793	0.656	1.875	1.119
10417013	Dnajc3	0	0.908	1.864	0.654	1.653
10376507	4933439C10Rik	0	5.729	0.327	1.642	1.234
10504329	RP23-195K8.6	0	2.097	0.545	0.964	1.602
10512470	Cd72	0	0.585	1.536	0.897	1.518
10442596	Sepx1	0	1.993	0.789	2.321	0.645
10392010	1700081L11Rik	0	0.845	1.924	0.467	1.54
10419638	Chd8	0	0.88	1.546	0.587	1.818
10411306	Polk	0	0.643	1.346	2.336	2.353
10380581	Gip	0	0.593	1.506	0.706	2.8
10389062	1700071K01Rik	0	1.676	0.621	2.257	0.827
10596041	Il20rb	0	0.586	3.098	1.297	2.321
10515282	Tspan1	0	0.477	1.218	1.705	1.724
10401322	Synj2bp	0	0.558	2.284	1.746	1.393
10367982	Gpr126	0	0.539	1.521	1.487	1.694
10462861	LOC240657	0	1.698	0.414	2.047	0.96
10416899	Ndfip2	0	0.399	4.531	0.818	2.118
10407072	Elovl7	0	0.374	1.537	1.501	1.33
10458430	Diap1	0	0.659	1.75	1.422	1.505
10416584	EG219180	0	3.084	0.479	2.078	1.253
10372005	Vezt	0	0.537	1.657	1.001	2.351
10378253	Camkk1	0	2.541	1.66	0.629	1.166
10507657	Foxj3	0	0.658	1.954	0.916	1.922
10538970	Krcc1	0	0.449	1.766	2.275	1.32
10362171	Stx7	0	0.254	0.893	1.941	1.846
10600688	Map3k7ip3	0	0.448	1.172	1.646	1.901
10438570	Magef1	0	2.074	1.813	0.562	0.782
10423512	Fam173b	0	0.42	1.633	1.324	1.579
10437639	Emp2	0	0.382	1.241	1.882	1.775
10552358	EG434179	0	0.642	0.963	4.062	3.335
10454786	Ctnna1	0	0.612	2.675	1.155	2.405
10374908	Rtn4	0	0.451	2.18	1.23	1.536
10531304	Cdkl2	0	0.413	1.578	1.64	1.382
10594480	Rab11a	0	0.637	3.179	1.341	2.424
10349793	Ripk5	0	1.668	1.193	1.636	1.422
10358124	Pkp1	0	1.213	1.761	1.746	1.396
10358982	Mr1	0	1.633	0.751	1.717	1.003
10363163	Asf1a	0	1.034	1.6	0.828	1.549
10366153	Rassf9	0	0.798	0.973	1.811	1.527
10374727	Bcl11a	0	1.21	1.524	0.98	1.882
10378768	Rnmtl1	0	1.028	2.592	0.684	1.518
10387625	Chrnb1	0	1.678	1.132	1.503	1.489
10387992	Nup88	0	0.802	1.747	1.208	1.64
10396919	4933426M11Rik	0	1.917	1.404	1.976	1.39
10410291	Zfp457	0	1.686	0.745	2.077	1.101
10411751	Slc30a5	0	1.103	2.004	1.195	1.535
10416657	Elf1	0	1.108	1.186	1.637	1.681
10422067	Fbxl3	0	1.746	1.532	1.421	0.919
10427471	Osmr	0	1.711	1.076	1.653	1.208
10436608	Cxadr	0	1.352	1.351	1.604	1.625
10443494	Pi16	0	1.497	0.911	2.016	1.527
10458016	Proc	0	0.844	0.968	1.602	1.504
10459071	2010002N04Rik	0	1.192	1.3	1.656	1.578
10465853	Stxbp3b	0	1.417	1.528	1.047	1.965
10478415	Wisp2	0	1.64	1.077	1.605	1.35
10481011	Inpp5e	0	1.646	0.773	1.912	1.285
10484207	2610301F02Rik	0	1.916	1.049	1.354	2.197
10485314	Ttc17	0	1.806	1.493	1.189	1.871
10486396	Ehd4	0	1.314	1.151	1.581	1.538
10491038	Tbl1xr1	0	1.084	1.48	1.693	1.691
10493474	Muc1	0	1.646	1.071	1.651	1.255
10498309	Pfn2	0	1.04	1.619	1.154	1.579
10499839	Snapin	0	1.068	1.542	1.762	1.057
10501420	Stxbp3a	0	0.967	1.996	1.054	1.736
10501468	Ntng1	0	1.593	1.073	1.571	1.26
10507040	Spata6	0	1.198	0.993	1.527	1.572
10509568	Camk2n1	0	2.421	1.185	2.686	1.412
10516910	Phactr4	0	1.049	1.714	1.389	1.507
10521222	Add1	0	1.505	1.513	1.09	1.09
10523260	Shroom3	0	1.715	0.818	1.63	1.041
10538503	Ccdc129	0	2.185	1.051	1.78	1.14
10541885	Scnn1a	0	2.425	1.079	1.617	1.179
10542200	Gabarapl1	0	1.764	1.089	2.347	1.141
10542321	Ddx47	0	1.55	1.248	0.979	1.643
10542520	Atp5h	0	1.664	1.459	1.307	2.126
10557359	D430042O09Rik	0	1.537	1.356	1.598	1.41
10561837	Zfp146	0	1.377	1.585	0.811	1.729
10567995	Nupr1	0	1.525	0.733	1.675	0.955
10573803	Cyld	0	1.502	1.18	1.927	1.332
10579925	Gab1	0	1.588	1.755	1.404	1.12
10583008	Casp12	0	2.144	1.242	2.13	1.198
10584435	Vwa5a	0	1.56	1.432	1.748	1.163
10592878	Upk2	0	1.089	1.366	1.55	1.529
10595033	Scg3	0	1.622	1.059	1.628	0.894
10595856	Slc25a36	0	1.098	1.541	1.812	1.303
10597973	Lztfl1	0	1.643	1.385	1.932	1.242
10605811	2810002O09Rik	0	1.218	0.853	1.556	1.976
10442194	Zfp677	0	1.615	0.811	3.837	1.127
10461844	Gnaq	0	0.841	2.038	1.67	1.041
10352661	Ptpn14	0	1.061	1.628	1.257	1.773
10389308	Ggnbp2	0	0.673	1.734	1.654	0.679
10417212	Itgbl1	0	1.323	1.342	1.868	1.607
10373814	Pes1	0	1.593	0.824	0.855	1.845
10425018	Rpl8	0	2.049	1.405	1.834	0.984
10452496	Ralbp1	0	1.19	1.119	2.253	2.283
10573483	Prdx2	0	1.624	1.972	1.226	0.827
10394532	Ube2f	0	1.514	1.336	3.609	1.076
10415700	Mtmr6	0	1.142	1.646	1.83	1.461
10399691	Id2	0	2.698	1.17	2.022	1.347
10372417	ENSMUSG00000074747	0	2.42	1.055	1.181	1.983
10573637	Phkb	0	1.256	1.483	1.662	1.687
10402249	Atxn3	0	1.053	2.445	1.308	1.694
10581495	Rplp1	0	2.03	1.591	1.467	0.864
10349383	Slc35f5	0	1.199	2.12	1.26	2.357
10373569	Rpsa	0	1.54	1.555	1.048	1
10572637	1110012M11Rik	0	2.087	1.266	0.855	1.53
10430201	Myh9	0	0.875	1.641	0.815	1.606
10580537	Aktip	0	1.092	1.944	1.176	1.535
10388352	Sgsm2	0	0.83	1.122	1.547	1.562
10396926	Sfrs5	0	1.319	1.873	1.79	1.351
10440050	Tbc1d23	0	1.322	1.161	1.824	2.174
10480249	Ptpla	0	1.723	1.168	1.295	1.715
10560908	EG232974	0	1.582	1.186	2.457	0.918
10428066	1700084J12Rik	0	1.736	0.857	2.63	1.009
10602592	Hsd17b10	0	1.58	1.522	1.494	0.933
10434942	Dlg1	0	0.933	2.654	1.462	1.562
10381939	Tanc2	0	1.069	1.196	2.147	1.708
10360662	EG277333	0	1.551	0.778	2.649	0.771
10385384	9530066K23Rik	0	2.199	0.797	0.995	2.007
10498038	Elf2	0	2.04	0.963	0.746	2.113
10386197	2210407C18Rik	0	0.949	1.87	1.689	1.374
10571530	Fat1	0	1.163	1.576	1.312	1.662
10391025	Krt15	0	2.611	1.244	1.037	1.641
10387180	Ndel1	0	1.118	2.42	1.333	2.029
10522467	Rasl11b	0	1.779	1.785	0.672	1.143
10388684	Taok1	0	0.754	1.746	1.614	1.34
10567106	EG627967	0	2.021	1.198	0.741	2.001
10569069	EG546015	0	2.189	1.863	0.981	1.171
10562651	C330019L16Rik	0	1.3	0.703	4.011	1.661
10602176	EG633736	0	2.575	1.216	2.004	1.252
10375027	OTTMUSG00000005368	0	2.176	1.121	3.378	0.829
10410501	Irx1	0	1.925	1.111	1.604	1.09
10487441	Mal	0	0.936	1.188	1.666	2.283
10534395	Cldn4	0	0.704	1.655	1.84	1.201
10538706	Mmrn1	0	0.911	1.137	1.565	2.59
10435963	Atg3	0	1.034	1.396	2.256	1.614
10546086	LOC665416	0	1.92	0.868	2.158	0.809
10452147	Nrtn	0	3.109	0.898	1.339	1.91
10468089	Mgea5	0	0.718	1.648	1.176	1.625
10595211	Col12a1	0	4.213	1.212	1.021	1.75
10545707	Actg2	0	4.115	1.067	1.108	2.742
10531284	OTTMUSG00000010280 // 0610038D11Rik	0	1.88	2.722	0.76	1.094
10606792	Nxf7	0	0.928	1.228	2.103	2.178
10444394	Pbx2	0	3.227	1.034	2.603	1.297
10477852	OTTMUSG00000016083	0	2.999	1.284	2.837	1.266
10503251	2610301B20Rik	0	2.455	0.817	2.831	0.773
10382802	Sphk1	0	1.739	1.125	0.668	1.807
10530625	OTTMUSG00000024895	0	2.639	1.411	2.547	1.176
10458870	EG628477	0	3.724	1.19	1.793	1.477
10509500	Hp1bp3	0	0.789	1.753	2.014	0.811
10572722	100042289	0	2.582	0.756	2.066	0.869
10373768	Selm	0	7.087	0.752	1.522	0.942
10604576	Gpc3	0	3.334	1.082	0.8	1.849
10599032	Wdr44	0	0.997	1.064	3.164	2.317
10552363	C330019L16Rik // C330019L16Rik	0	0.879	1.067	4.855	2.582
10364035	EG544707	0	3.39	0.972	1.554	1.018
10442219	Zfp52	0	0.711	1.505	3.458	1.061
10529549	Tbc1d14	0	3.318	1.039	0.984	1.797
10430846	Ndufa6	0	3.22	0.677	1.601	1.168
10476108	Ebf4	0	4.41	0.752	1.586	1.072
10490802	3110050N22Rik	1e-07	1.954	1.853	2.072	1.971
10607865	Tmsb4x	1e-07	1.603	2.002	2.127	2.14
10522530	Kit	1e-07	2.063	1.825	1.487	1.598
10410721	Arsk	1e-07	2.025	0.515	2.503	0.801
10441161	Hmgn1	1e-07	0.931	2.575	0.592	1.542
10514590	Dock7	1e-07	0.499	3.363	0.756	1.509
10365302	A230046K03Rik	1e-07	0.623	1.583	1.549	1.077
10466127	AW112010	1e-07	0.438	1.827	1.853	1.182
10405058	Omd	1e-07	1.81	0.685	1.827	1.304
10443027	A930001N09Rik	1e-07	1.618	0.746	1.521	0.939
10423049	Prlr	1e-07	1.933	1.191	1.841	1.123
10433057	Calcoco1	1e-07	1.91	0.743	1.544	0.744
10523955	Dr1	1e-07	0.847	2.172	1.204	1.582
10539705	Snrpg	1e-07	0.804	1.806	1.514	1.317
10549276	Bhlhb3	1e-07	2.444	1.043	1.805	1.318
10542310	Cdkn1b	1e-07	1.454	1.678	2.827	1.112
10514275	Ptplad2	1e-07	1.371	1.673	1.931	1.5
10566502	Arfip2	1e-07	2.593	1.304	1.429	1.636
10516551	S100pbp	1e-07	2.637	1.232	1.827	1.4
10369738	Sirt1	1e-07	1.508	1.822	1.093	1.428
10447799	Igf2r	1e-07	0.757	1.754	1.005	1.577
10504986	666761	1e-07	1.933	1.49	1.356	1.913
10600720	EG547215	1e-07	2.462	1.343	2.763	0.936
10369206	Rps8	1e-07	2.13	1.981	1.231	0.844
10545192	Rprl1	1e-07	6.242	1.005	2.111	1.087
10458098	2610024E20Rik	1e-07	0.924	2.451	0.811	1.947
10544487	Tpk1	1e-07	0.936	1.612	1.121	1.559
10463254	D19Ertd386e	1e-07	0.949	1.178	2.391	1.629
10569368	EG640264	1e-07	2.92	0.983	1.647	1.489
10361640	LOC100039303 // LOC100039303	1e-07	2.95	1.054	2.436	1.288
10549762	Ccdc106	1e-07	3.63	1.018	1.412	2.634
10556295	EG668368	1e-07	2.731	1.198	1.511	1.018
10472589	Phospho2	1e-07	3.562	1.02	1.838	0.998
10357280	Insig2	2e-07	1.286	1.889	1.915	1.647
10591777	EG625603	2e-07	1.557	2.078	1.574	1.236
10595288	Tmem30a	2e-07	1.086	1.635	2.146	1.653
10463739	Taf5	2e-07	0.777	1.87	0.601	1.905
10507379	Zswim5	2e-07	1.538	1.206	1.565	0.64
10603785	Fundc1	2e-07	0.76	1.557	2.424	0.616
10472893	B230120H23Rik	2e-07	0.51	2.554	1.214	1.67
10550487	Mill1	2e-07	1.9	0.819	3.19	1.227
10587266	Gclc	2e-07	1.576	0.962	1.878	1.308
10425799	Rnu12 // Rnu12	2e-07	2.098	1.107	1.231	2.006
10381574	Rundc3a	2e-07	0.822	0.937	1.937	1.554
10488106	OTTMUSG00000015584	2e-07	2.506	1.138	2.331	1.022
10586244	Dennd4a	2e-07	0.795	1.553	2.042	0.956
10510215	OTTMUSG00000010657	2e-07	0.726	1.554	1.564	1.117
10489870	OTTMUSG00000001136	2e-07	2.779	1.09	2.014	1.137
10444665	Ddah2	2e-07	4.12	1.414	2.16	1.127
10430768	EG667073	2e-07	3.661	1.312	2.513	1.457
10565532	Ankrd42	2e-07	0.732	2.079	6.969	0.704
10521725	Med28	3e-07	1.741	0.546	2.002	0.733
10501593	Slc30a7	3e-07	0.95	2.22	0.312	2.409
10402473	Clmn	3e-07	2.314	1.1	1.605	0.908
10401238	Zfp36l1	3e-07	1.965	0.87	2.131	1.152
10377695	Phf23	3e-07	1.922	1.29	1.437	1.817
10352556	100042375	3e-07	1.711	1.132	1.551	0.765
10553913	Mcee	3e-07	1.76	0.817	1.727	0.935
10394558	Rpl29 // Rpl29 // Rpl29 // Rpl29 // Rpl29 // Rpl29 // Rpl29 // Rpl29 // Rpl29 // Rpl29 // Rpl29 // Rpl29 // Rpl29 // Rpl29	3e-07	1.97	1.761	0.708	0.701
10531437	Scarb2	4e-07	1.681	1.836	2.157	1.604
10499904	Ivl	4e-07	0.521	1.52	1.563	1.518
10501811	Slc44a3	4e-07	1.555	1.79	1.11	1.698
10417778	2700060E02Rik	4e-07	1.664	0.557	1.892	1.378
10545623	Dok1	4e-07	1.557	1.552	0.466	1.257
10358668	Hmcn1	4e-07	5.181	1.72	0.65	1.04
10517383	Npal3	4e-07	1.876	1.106	1.679	1.403
10474201	Lmo2	4e-07	1.505	1.225	1.149	1.637
10590298	Eif1b	4e-07	1.255	2.426	1.689	0.772
10503833	Rplp1 // Rplp1 // Rplp1	4e-07	2.107	1.493	1.565	0.944
10436206	1700116B05Rik	4e-07	1.278	2.63	1.289	2.822
10461277	Ganab	4e-07	1.239	1.635	0.687	1.857
10531323	G3bp2	4e-07	1.328	2.126	1.233	3.555
10503190	Chd7	4e-07	0.912	2.928	1.043	1.513
10484357	Rps4x	5e-07	2.486	3.086	0.566	2.196
10387559	Senp3	5e-07	1.749	1.948	1.576	1.124
10511444	OTTMUSG00000004420	5e-07	2.636	1.786	2.571	1.261
10432682	Krt80	5e-07	0.332	1.064	1.501	1.855
10576210	Rpl13	5e-07	2.37	1.572	0.631	1.182
10519684	EG208055	5e-07	1.606	1.232	1.041	1.914
10449989	Zfp422	5e-07	1.275	1.593	0.788	2.09
10512098	Aptx	5e-07	0.921	2.88	1.807	1.194
10401028	Sgpp1	5e-07	2.848	1.287	1.832	0.825
10601601	Rps12	6e-07	1.826	2.481	1.847	1.769
10399202	4732474O15Rik	6e-07	0.563	2.254	4.412	2.155
10507309	RP23-233B9.8	6e-07	1.532	0.44	1.993	1.177
10542740	Sspn	6e-07	1.518	0.87	1.737	0.561
10427459	ENSMUSG00000068706	6e-07	1.389	1.559	0.93	1.815
10478066	A930034L06Rik	6e-07	1.624	1.015	1.607	0.974
10557124	Scnn1b	6e-07	1.565	0.95	1.585	1.08
10562605	AI987944	6e-07	0.934	1.12	3.13	1.681
10418218	Slmap	7e-07	1.221	1.553	1.624	1.983
10556200	Rpl27a	7e-07	2.257	2.363	0.886	1.665
10435676	Gsk3b	7e-07	0.492	1.956	2.332	1.358
10411646	Gtf2h2	7e-07	0.699	1.777	1.715	0.915
10360128	Rpl27	7e-07	1.55	2.001	1.282	1.116
10544540	Rpl35a	8e-07	1.917	2.129	1.285	1.526
10519659	100041472 // 100041472	8e-07	2.277	1.443	1.847	1.773
10447356	Socs5	8e-07	0.911	2.058	2.119	1.536
10391768	Eftud2	8e-07	0.468	1.713	0.675	1.545
10407120	Rps3a	8e-07	1.764	1.402	1.595	1.325
10597511	EG546164	8e-07	1.918	1.405	2.248	0.913
10587503	Sh3bgrl2	8e-07	0.68	1.363	3.006	2.088
10379044	Rab34	9e-07	2.64	0.4	1.654	0.527
10562323	Wtip	9e-07	3.33	0.843	0.624	2.368
10363231	Smpdl3a	9e-07	1.516	0.831	1.637	0.905
10428302	Klf10	9e-07	1.516	1.192	1.985	1.052
10528191	Speer4d	9e-07	1.957	0.676	1.568	1.342
10485445	Ehf	1e-06	3.153	1.788	1.896	1.571
10545760	Paip2b	1e-06	1.052	2.204	1.227	1.855
10575376	Ftsjd1	1e-06	0.913	1.886	0.732	1.502
10549375	ENSMUSG00000059775	1e-06	1.718	1.55	0.769	0.758
10532025	Rps15a	1.1e-06	2.211	2.82	1.523	1.556
10398451	Rps25	1.1e-06	1.864	1.53	1.061	2.074
10478077	B230339M05Rik	1.1e-06	0.56	1.711	0.944	1.727
10373467	Erbb3	1.1e-06	1.847	1.44	1.537	1.332
10606102	Phka1	1.1e-06	0.797	1.546	0.67	1.633
10454873	4930471G03Rik	1.1e-06	0.714	2.477	0.892	1.786
10383047	Enpp7	1.1e-06	0.845	2.787	1.336	2.698
10385083	Gabrp	1.2e-06	1.422	1.979	1.228	1.543
10517067	Sfn	1.2e-06	1.173	1.178	1.541	2.872
10344658	Rb1cc1	1.3e-06	1.52	1.441	1.914	0.905
10590844	9030420J04Rik	1.3e-06	1.835	1.347	1.707	1.238
10387170	Ntn1	1.4e-06	2.74	1.706	2.067	1.888
10519691	100041472	1.4e-06	2.248	1.394	1.969	1.879
10483353	Scn7a	1.5e-06	2.613	0.979	1.564	1.05
10555179	Prkrir	1.5e-06	1.554	1.216	2.58	1.454
10468309	2310014D11Rik	1.6e-06	1.904	2.547	0.611	1.396
10501778	Ptbp2	1.6e-06	0.889	1.721	0.862	1.565
10426921	Dazap2	1.7e-06	1.783	1.252	2.597	1.71
10391742	ENSMUSG00000075516 // Gpatch8	1.7e-06	0.753	1.804	0.577	1.642
10571205	LOC675793	1.7e-06	2.203	1.812	0.68	0.622
10400023	Tspan13	1.7e-06	0.46	2.133	1.99	1.388
10405063	Ogn	1.7e-06	1.981	0.839	1.893	1.149
10424691	Ly6f	1.8e-06	1.037	1.397	2.178	2.336
10412616	Rpp14	1.9e-06	1.7	2.037	2.089	1.001
10381304	Vps25	1.9e-06	1.71	0.671	1.975	0.456
10568536	Cpxm2	2e-06	0.906	2.037	1.741	2.414
10444079	Rgl2	2e-06	1.813	0.649	1.953	0.98
10490824	EG667886	2.1e-06	2.03	1.667	0.749	0.733
10552006	EG233075	2.1e-06	3.857	0.967	2.343	1.194
10464672	Ssh3	2.2e-06	1.773	0.928	2.092	1.127
10369993	Gstt3	2.2e-06	2.048	1.249	1.524	1.282
10362073	Sgk1	2.2e-06	1.736	1.294	0.861	1.87
10413014	Chchd1	2.3e-06	1.116	1.601	1.343	1.511
10536483	Tes	2.3e-06	1.214	1.759	1.171	1.799
10574897	Thap11	2.4e-06	2.778	0.575	1.704	0.706
10466676	1110059E24Rik	2.4e-06	0.477	2.07	1.563	1.025
10384572	1110067D22Rik	2.4e-06	0.887	1.615	1.252	1.875
10525955	Fzd10	2.4e-06	2.254	0.788	0.764	1.532
10446823	Yipf4	2.5e-06	1.091	2.326	3.051	1.629
10429739	Puf60	2.5e-06	0.647	1.585	0.378	1.747
10476775	Nat5	2.5e-06	0.889	1.593	1.786	1.09
10558880	Eps8l2	2.6e-06	1.618	1.091	1.912	1.514
10596951	Arih2	2.6e-06	1.277	2.74	0.543	2.365
10452892	2810405J04Rik	2.6e-06	0.95	2.272	0.962	1.674
10581569	EG668038	2.6e-06	1.79	1.578	0.674	0.71
10549802	Rps18	2.9e-06	2.45	2.367	1.563	1.171
10366640	1190005P17Rik	2.9e-06	1.04	2.011	0.568	1.502
10437664	Dexi	2.9e-06	2.308	0.85	2.424	0.536
10359181	Tor3a	2.9e-06	1.684	0.97	1.66	0.882
10380614	Hoxb13	2.9e-06	1.105	1.531	1.509	1.231
10459296	Fbxo38	3.1e-06	1.591	2.133	1.744	2.639
10418475	Spcs1	3.1e-06	1.121	2.113	0.633	1.912
10519642	EG242809	3.2e-06	2.24	1.023	2.329	2.512
10445941	100043485	3.2e-06	2.465	0.758	2.18	1.653
10480570	Arrdc1	3.3e-06	2.132	1.115	1.871	1.27
10347728	100039137	3.5e-06	2.45	1.65	2.65	1.591
10596347	Atp2c1	3.5e-06	0.694	3.794	1.591	1.514
10587554	Tpbg	3.5e-06	1.084	1.759	1.388	1.665
10396177	Actr10	3.5e-06	1.162	1.637	2.03	1.186
10564713	Mfge8	3.5e-06	2.285	1.291	1.877	1.449
10568436	Fgfr2	3.6e-06	0.981	1.732	1.615	2.277
10420237	EG545056	3.6e-06	0.806	1.994	0.939	1.589
10492815	Tmem154	3.6e-06	0.695	2.43	2.051	1.08
10522009	Pgm1	3.8e-06	0.317	1.773	1.721	0.997
10478133	Actr5	3.9e-06	1.523	1.842	0.487	1.02
10540542	EG620161	4.2e-06	2.681	2.04	1.646	0.965
10552824	Rras	4.2e-06	1.781	0.789	1.626	0.871
10408636	EG666677	4.3e-06	2.768	1.672	1.323	2.264
10522895	Csn3	4.4e-06	1.646	1.133	2.805	1.005
10403834	Sfrp4	4.5e-06	1.378	1.636	2.064	1.281
10448235	A630033E08Rik	4.7e-06	1.87	0.559	2.686	0.991
10589929	Cmtm6	4.7e-06	0.655	3	0.92	1.986
10521515	Evc2	4.7e-06	1.784	1.017	1.744	1.144
10506058	Inadl	4.7e-06	0.956	1.526	0.828	1.515
10482496	OTTMUSG00000012387	4.8e-06	1.265	1.478	1.984	1.558
10494288	Golph3l	4.9e-06	1.433	1.528	3.262	1.088
10575034	Cdh3	4.9e-06	1.383	1.601	1.899	1.354
10347970	Cab39	5e-06	0.865	1.438	1.666	2.505
10456566	Mbd2	5.1e-06	0.666	2.564	1.852	1.607
10498871	Tmem144	5.1e-06	0.622	1.792	0.681	1.555
10401138	Atp6v1d	5.3e-06	1.548	1.393	1.602	3.029
10543319	D6Wsu176e	5.3e-06	0.826	1.96	1.225	2.262
10589462	Mtap4	5.4e-06	0.358	2.325	0.683	3.263
10351517	1700009P17Rik	5.4e-06	1.931	1.022	2.102	1.122
10571371	Tusc3	5.4e-06	0.709	1.987	0.971	1.534
10348076	ENSMUSG00000067125	5.5e-06	1.732	1.617	2.79	1.34
10445239	EG546797	5.5e-06	1.755	1.359	1.57	0.822
10474419	Lgr4	5.7e-06	2.626	1.561	2.016	1.668
10402195	Tc2n	5.7e-06	1.91	0.549	1.332	2.56
10387890	Cxcl16	5.8e-06	1.856	1.87	3.125	1.533
10422701	Rpl37	5.8e-06	1.695	2.057	0.832	1.487
10479794	Prpf18	6.3e-06	1.863	1.217	0.599	1.916
10512061	OTTMUSG00000006515	6.3e-06	1.003	1.661	1.985	1.406
10403081	Wdr60	6.4e-06	0.651	1.364	1.947	1.89
10506880	Kti12	6.6e-06	0.982	1.916	0.627	1.68
10604713	Arhgef6	6.7e-06	2.141	0.995	1.525	0.924
10372844	Rassf3	6.7e-06	1.301	1.03	2.135	1.814
10567213	LOC100047986	6.9e-06	1.653	1.641	1.416	2.038
10462005	Tmem2	6.9e-06	0.625	2.221	1.091	2.063
10351588	Pvrl4	7e-06	1.744	1.625	1.757	1.97
10557459	Mapk3	7e-06	1.846	1.003	1.823	0.841
10430743	Rpl29 // Rpl29 // Rpl29	7.2e-06	1.811	1.796	0.59	0.648
10571815	Gpm6a	7.3e-06	1.159	1.095	1.752	1.901
10354472	Gls	7.8e-06	0.852	1.897	2.414	2.182
10391424	LOC640991	7.9e-06	2.191	0.566	2.267	1.016
10397094	Psen1	7.9e-06	1.944	1.895	0.796	1.118
10501183	4933431E20Rik	7.9e-06	1.764	0.701	1.709	1.157
10497615	1600017P15Rik	8.2e-06	2.175	1.694	0.801	2.783
10451549	EG240110	8.2e-06	1.956	1.974	0.701	0.684
10569569	Cttn	8.3e-06	0.761	1.72	1.844	1.934
10605319	Ubl4	8.3e-06	1.405	1.691	1.785	1.042
10465089	Snx32	8.7e-06	1.538	0.488	1.678	0.716
10444895	Flot1	8.7e-06	1.664	1.117	2.007	0.996
10423361	Rps2	8.8e-06	1.55	1.517	1.099	0.772
10531261	Rassf6	8.9e-06	2.177	1.037	1.914	1.853
10437073	Ripply3	8.9e-06	1.769	1.554	1.29	0.496
10410887	EG238756	9.3e-06	1.762	1.629	0.896	0.752
10497485	Naaladl2	9.4e-06	2.115	0.474	2.64	1.499
10497390	Armc1	9.7e-06	0.379	1.576	0.437	1.82
10600504	Fundc2	1e-05	1.393	1.617	2.431	0.903
10488550	Nanp	1.01e-05	0.837	0.933	1.531	1.562
10459912	Adnp2	1.01e-05	1.792	1.574	1.374	1.349
10512655	Rnf38	1.01e-05	1.265	1.634	1.529	0.972
10538842	Gng12	1.04e-05	1.608	1.525	0.943	1.091
10368575	100041294	1.06e-05	2.337	2.227	1.198	0.838
10510720	Rpl22	1.1e-05	2.719	2.341	1.669	1.712
10554895	Crebzf	1.1e-05	1.787	2.231	0.671	2.619
10415678	Cab39l	1.13e-05	1.821	1.153	1.981	1.374
10453939	Lama3	1.14e-05	1.943	1.643	1.932	2.041
10356568	Rab17	1.16e-05	2.151	0.935	2.044	1.076
10502778	Lphn2	1.2e-05	1.683	1.198	2.652	2.072
10354737	EG381258	1.22e-05	2.014	1.073	2.284	1.969
10428536	Trps1	1.22e-05	1.32	2.027	1.09	1.669
10394699	Rock2	1.23e-05	0.467	1.688	1.715	0.897
10389590	Gdpd1	1.28e-05	2.215	1.752	1.003	1.231
10458283	Gm1614	1.29e-05	3.036	0.933	2.026	2.243
10372457	Tbc1d15	1.29e-05	0.92	1.498	2.155	1.948
10403765	Vps41	1.33e-05	0.971	2.18	1.706	1.073
10523275	LOC674636	1.39e-05	2.458	2.536	1.906	1.49
10561679	Psmd8	1.39e-05	1.56	0.867	2.297	1.012
10511269	Sdf4	1.42e-05	1.654	1.006	1.912	1.5
10444802	H2-Q2	1.45e-05	1.676	1.081	1.606	1.773
10488469	Btbd1	1.46e-05	1.692	1.23	3.404	1.056
10366161	EG382413	1.47e-05	3.224	1.878	3.176	2.122
10424347	EG665565	1.5e-05	2.752	1.166	2.599	1.353
10464015	Shoc2	1.53e-05	0.719	1.687	3.494	1.654
10359677	Blzf1	1.56e-05	0.419	3.049	1.351	1.773
10454332	Elp2	1.58e-05	1.134	1.802	0.791	1.51
10473024	Agps	1.59e-05	0.818	1.561	1.772	1.197
10523529	Cops4	1.6e-05	0.915	1.218	1.79	1.54
10361270	Cd46	1.65e-05	1.691	1.1	1.589	0.524
10346607	Fzd7	1.65e-05	2.012	1.065	1.74	1.441
10375487	Gnb2l1	1.69e-05	1.815	1.514	0.93	0.96
10368490	Rnf146	1.7e-05	2.954	1.312	0.706	2.013
10554945	Prcp	1.71e-05	1.924	0.995	1.718	0.947
10502575	Clca4	1.73e-05	1.519	0.974	1.619	1.38
10560329	Hif3a	1.74e-05	2.524	1.681	0.589	1.106
10382713	Itgb4	1.75e-05	1.243	1.78	1.617	2.744
10498117	Rpl29	1.78e-05	1.541	1.683	0.511	0.643
10600093	Zfp185	1.79e-05	0.64	1.998	2.19	1.096
10356271	A530032D15Rik	1.84e-05	1.603	1.301	1.681	1.711
10429128	Sla	1.84e-05	1.511	1.844	0.881	0.65
10413008	Fut11	1.88e-05	1.663	0.851	0.594	1.502
10383472	Rac3	1.93e-05	2.895	0.532	1.755	0.934
10523960	Pigg	1.94e-05	0.591	2.051	2.344	2.185
10356082	Plscr1	1.96e-05	0.879	1.691	0.623	1.641
10498155	Rps14	1.97e-05	2.838	2.384	1.863	1.332
10580391	Itfg1	2.01e-05	1.135	2.124	2.834	1.848
10446109	Safb	2.1e-05	0.747	2.783	0.602	1.818
10534966	Zfp113	2.14e-05	1.44	2.213	1.161	1.716
10397645	Gpr65	2.18e-05	0.886	1.76	1.659	0.397
10457922	Rpl29 // Rpl29	2.22e-05	1.71	2.003	0.638	0.701
10412062	EG621498	2.22e-05	2.025	2.131	1.04	1.195
10430851	Cyp2d22	2.24e-05	1.848	0.663	1.58	0.704
10420628	EG432864	2.31e-05	1.001	1.714	0.686	1.804
10534583	EG269718	2.41e-05	2.576	1.682	2.682	1.31
10577534	Vdac3	2.46e-05	0.893	2.174	1.122	1.64
10393387	Jmjd6	2.55e-05	1.576	1.535	1.083	1.464
10490672	Arfrp1	2.55e-05	1.995	1.742	0.898	0.927
10466839	433233	2.56e-05	1.853	0.56	1.568	0.779
10362892	Magmas	2.61e-05	1.694	1.577	2.028	1.32
10350630	Niban	2.62e-05	3.016	1.051	1.571	1.489
10461038	Macrod1	2.74e-05	1.823	0.264	1.561	0.553
10580231	EG546080	2.75e-05	2.623	1.059	2.502	1.093
10505917	OTTMUSG00000007822	2.78e-05	2.498	0.776	2.459	1.947
10361887	Perp	2.82e-05	1.378	1.687	1.484	1.518
10373810	Dusp18	2.9e-05	2.616	0.803	1.627	1.984
10598164	0610010K06Rik	2.91e-05	0.575	2.565	0.838	1.646
10505090	Rpl29 // Rpl29 // Rpl29 // Rpl29 // Rpl29 // Rpl29 // Rpl29 // Rpl29 // Rpl29 // Rpl29 // Rpl29 // Rpl29	2.97e-05	1.601	1.79	0.567	0.649
10427895	Basp1	3.14e-05	0.417	2.196	1.109	1.683
10459620	Rab27b	3.26e-05	0.392	1.237	3.325	2.504
10528877	Lmbr1	3.41e-05	1.561	1.331	1.328	1.613
10389522	Rpl13a	3.47e-05	1.83	2.255	2.796	1.306
10607002	EG632685	3.53e-05	1.986	1.803	2.273	1.755
10464618	Rps6kb2	3.55e-05	4.129	0.287	1.673	0.915
10508465	Marcksl1	3.55e-05	1.143	1.631	1.033	1.513
10543054	Shfm1	3.56e-05	0.916	2.357	0.805	1.76
10473272	Zc3h15	3.68e-05	0.434	2.082	0.991	1.878
10576797	EG664870	3.76e-05	1.431	1.462	1.774	1.871
10428376	Angpt1	3.77e-05	1.918	0.453	1.711	1.221
10531488	Ccni	3.77e-05	2.443	1.217	2.103	1.421
10516884	Trspap1	3.8e-05	1.418	1.674	2.437	0.859
10386824	Akap10	3.9e-05	1.168	1.782	0.756	2.126
10586816	Sltm	4.1e-05	0.285	1.701	0.861	1.554
10558914	Rplp2	4.1e-05	1.496	2.206	0.654	1.589
10564417	Aldh1a3	4.11e-05	1.334	1.435	2.842	1.689
10367282	Cnpy2	4.15e-05	1.585	2.843	0.716	1.232
10502655	Cyr61	4.22e-05	1.862	1.576	0.816	1.182
10493537	Pbxip1	4.23e-05	2.371	0.611	1.198	1.608
10502232	Scye1	4.24e-05	1.475	1.907	2.083	1.233
10358787	Lamc2	4.32e-05	1.652	1.517	1.394	1.724
10392715	D11Wsu99e	4.32e-05	1.064	1.53	0.708	1.562
10550029	Zfp110	4.42e-05	1.702	1.498	1.832	1.431
10499911	Lce1a1	4.45e-05	0.903	1.927	0.639	3.501
10411373	Hexb	4.6e-05	1.689	1.496	1.531	1.102
10494306	Mcl1	4.77e-05	1.452	2.081	1.153	1.643
10517336	Clic4	4.77e-05	1.117	2.42	1.031	1.659
10447742	Map3k4	4.85e-05	0.841	0.833	2.376	1.504
10440284	4930453N24Rik	4.86e-05	1.469	1.221	2.199	1.564
10474207	Fbxo3	4.98e-05	1.569	1.527	2.01	1.05
10384555	Aftph	5e-05	2.534	1.139	2.35	1.166
10539015	EG668034	5.01e-05	2.824	0.893	2.583	1.583
10504728	Foxe1	5.17e-05	1.494	0.751	2.423	1.988
10531256	AU017193	5.32e-05	0.468	2.007	0.546	1.575
10477966	Manbal	5.33e-05	1.511	0.496	0.84	1.7
10414767	Rps19	5.41e-05	2.648	1.79	3.218	0.918
10364712	Cirbp	5.42e-05	2.145	1.478	1.906	1.531
10502845	C030011O14Rik	5.5e-05	0.875	1.814	0.844	1.751
10409968	EG630612	5.58e-05	2.148	2.237	1.408	0.961
10366186	Ccdc59	5.66e-05	1.279	1.197	1.767	1.881
10565018	Iqgap1	5.67e-05	0.753	1.902	0.768	1.818
10372716	Rap1b	5.98e-05	0.43	2.352	2.565	0.975
10412549	D830030K20Rik	6.12e-05	1.029	1.56	1.662	1.392
10420657	EG432865	6.18e-05	1.381	2.872	1.34	1.909
10555297	Kcne3	6.31e-05	2.197	2.006	1.016	1.079
10539486	Zfml	6.44e-05	0.966	1.505	2.358	1.936
10360522	Adss	6.61e-05	0.774	2.005	2.526	1.917
10482017	Rab14	6.74e-05	0.724	2.46	1.528	1.605
10602105	Col4a5	6.77e-05	0.763	1.525	1.541	1.767
10590888	EG665154	6.82e-05	2.609	1.907	1.54	1.34
10490989	Cp	6.84e-05	2.595	1.257	1.511	1.175
10479649	Prpf6	6.85e-05	1.453	1.556	2.124	2.417
10407042	Dimt1	6.86e-05	0.973	2.096	1.683	0.818
10472686	Rpl9	6.95e-05	2.262	1.716	1.569	0.919
10561008	Ceacam1	6.95e-05	1.838	1.088	1.507	1.171
10498797	EG383883	6.98e-05	2.342	1.566	3.201	1.139
10576816	Cd209b	6.98e-05	1.55	0.704	1.693	1.342
10364841	9030607L17Rik	7.15e-05	1.685	0.79	1.649	0.916
10465895	Fads2	7.53e-05	1.655	1.03	1.604	1.274
10382069	Psmc5	7.62e-05	0.712	1.88	1.095	1.62
10458607	Lars	7.81e-05	0.789	2.528	0.665	3.049
10550847	Zfp235	7.98e-05	2.138	0.321	1.925	0.574
10353899	Sema4c	7.99e-05	0.927	1.252	1.92	2.143
10394735	Pdia6	8e-05	0.451	2.218	0.539	1.523
10397518	Ahsa1	8.06e-05	0.622	1.897	0.839	1.539
10591806	rp9	8.08e-05	3.461	0.882	1.699	1.072
10515519	Atp6v0b	8.23e-05	2.411	0.857	1.68	1.146
10476819	Gm114	8.36e-05	1.55	0.951	1.868	0.925
10501358	Sars	8.36e-05	2.3	1.981	0.873	1.453
10572747	Tpm4	8.41e-05	0.571	1.621	0.546	1.5
10433161	668321	8.47e-05	1.979	2.529	1.13	1.008
10485624	Prrg4	8.89e-05	0.759	1.77	1.756	1.26
10454733	Rpl29 // Rpl29 // Rpl29 // Rpl29 // Rpl29 // Rpl29 // Rpl29 // Rpl29	9.19e-05	1.74	1.811	0.673	0.679
10601551	LOC100039300	9.2e-05	1.414	1.149	2.151	1.653
10417245	100040797 // 100040923 // ENSMUSG00000072739	9.37e-05	1.006	1.575	1.664	1.375
10486858	Mfap1b	9.51e-05	0.817	0.993	1.97	1.537
10563858	Gabrg3	9.54e-05	1.371	1.579	0.968	1.729
10440491	App	9.78e-05	2.206	1.707	1.29	1.432
10378024	Mis12	9.95e-05	0.63	2.012	1.116	1.542
10600210	Slc6a8	0.000101	2.128	0.804	1.612	1.345
10550740	Ceacam20	0.000104	1.608	0.569	0.776	2.275
10346303	Hspe1	0.000105	0.74	2.184	1.518	0.889
10464728	Fbxl11	0.000105	0.895	2.234	0.969	1.817
10507520	Hyi	0.000108	1.603	1.207	1.653	1.197
10553475	Rps27a	0.000109	1.533	2.377	2.359	1.593
10550865	Zfp93	0.00011	1.603	1.99	2.013	0.821
10388971	Utp6	0.00011	0.561	1.72	0.904	1.574
10380129	Supt4h1	0.000112	2.226	1.636	0.533	0.931
10529732	Hs3st1	0.000112	0.703	1.334	1.996	1.628
10579657	Rpl23a	0.000113	3.024	2.102	1.91	1.858
10434672	Gng5	0.000113	1.908	0.759	5.287	0.869
10425012	Zfp7	0.000115	0.619	1.405	1.95	1.782
10404127	Hist1h2aa	0.000116	0.866	1.527	1.158	2.261
10449926	6030490I01Rik	0.000117	2.566	0.421	3.978	0.592
10377859	Pld2	0.000118	2.758	1.107	2.089	0.999
10499363	Bglap1	0.000119	0.746	1.629	1.737	1.762
10385686	Hnrnpab	0.000119	0.725	1.83	0.849	1.53
10450814	Ppp1r11	0.000122	0.907	0.67	1.702	1.621
10536667	Ptprz1	0.000123	3.077	0.915	3.164	1.686
10441115	Brwd1	0.000125	0.927	1.733	0.644	1.654
10583519	Icam1	0.000125	1.718	0.911	1.091	1.591
10419370	Exoc5	0.000129	0.312	2.043	2.43	1.347
10395142	Sh3yl1	0.000132	1.338	1.265	2.079	1.95
10423346	Zfp622	0.000133	1.664	1	0.967	2.478
10593123	Tagln	0.000134	7.424	1.152	1.585	2.183
10502335	Bank1	0.000135	0.835	1.827	0.649	1.514
10528474	Rpl22l1	0.000136	0.876	1.608	1.633	0.95
10493203	0610031J06Rik	0.000136	2.287	0.863	2.09	1.015
10500345	Terc	0.000137	2.417	1.763	2.175	1.192
10441987	Chd1	0.000137	0.523	2.064	0.556	1.629
10445071	Zfp57	0.000137	1.133	1.631	0.576	2.248
10457429	Rock1	0.000139	0.651	2.095	2.95	1.65
10448048	Psmb1	0.000139	1.799	1.139	1.53	1.562
10458428	Uxt	0.00014	1.063	1.512	1.672	0.933
10457071	Cyb5	0.000143	1.561	0.668	1.589	0.95
10484894	Ptprj	0.000146	1.753	1.409	1.466	1.717
10556321	Ctr9	0.000148	1.156	1.097	1.593	1.563
10404422	Serpinb6b	0.000152	2.704	1.531	2.337	2.124
10374560	Zrsr1	0.000152	1.845	0.856	1.612	1.332
10498531	Ccnl1	0.000153	1.424	1.894	1.043	1.662
10545152	EG209589	0.000155	2.086	0.962	2.45	1.747
10450704	H2-Bl	0.000157	2.326	1.022	1.544	1.427
10409804	Zcchc6	0.000164	1.015	1.561	0.427	1.546
10465054	Ccdc85b	0.000165	1.56	0.565	2.061	1.846
10388392	Dph1	0.000166	2.639	0.812	1.755	0.516
10458164	Cdc23	0.000167	1.009	1.688	1.736	1.233
10376021	2013-09-08	0.000169	0.602	2.217	0.539	2.289
10431284	Brd1	0.000169	2.131	0.648	0.43	1.751
10488195	Rrbp1	0.000169	0.374	1.574	0.635	1.709
10483381	Stk39	0.00017	0.795	2.255	1.261	1.538
10406598	Serinc5	0.00017	1.306	3.85	1.146	2.371
10540790	Vhl	0.000171	1.563	1.473	1.784	1.044
10365640	Slc5a8	0.000172	1.207	3.17	1.807	1.889
10388377	Srr	0.000173	1.748	0.584	3.815	0.559
10558410	Ptpre	0.000177	2.387	0.833	1.693	0.88
10601537	LOC635086	0.00018	1.306	1.208	1.744	1.753
10359754	Mpzl1	0.000182	1.555	2.039	1.18	1.323
10551865	Alkbh6	0.000183	3.054	0.355	1.976	0.792
10575909	Adad2	0.000183	1.106	2.059	1.26	1.833
10595046	100042107	0.000184	1.607	1.221	1.826	1.082
10355628	Rnf25	0.0002	2.743	0.624	2.889	1.047
10372503	Lgr5	0.000204	4.278	2.437	2.391	1.181
10446928	Ltbp1	0.000208	2.189	1.734	1.817	1.497
10579047	EG665553	0.000209	1.975	0.909	2.259	1.035
10532313	ENSMUSG00000070586 // ENSMUSG00000070586	0.000211	2.263	0.516	2.43	0.988
10559558	Tnni3	0.000217	1.725	0.701	1.781	1.224
10488372	OTTMUSG00000015698	0.00022	2.437	1.192	4.18	0.934
10411156	Scamp1	0.000224	1.148	2.33	4.789	2.707
10532308	EG667198	0.000225	2.065	0.867	1.954	1.002
10539008	Vps24	0.000228	1.972	1.678	1.516	1.665
10450242	C4b	0.000229	1.699	0.792	1.787	0.943
10520718	Snx17	0.000231	1.592	1.509	0.442	0.757
10571310	EG234159	0.000239	1.666	1.656	0.619	0.632
10440562	Zfp294	0.000239	1.358	1.335	2.03	1.993
10346867	Eef1b2	0.00024	1.571	2.485	1.307	1.123
10535053	Prkar1b	0.000241	2.277	0.55	1.798	1.167
10552276	Ube2h	0.000243	2.186	1.422	1.731	1.075
10524415	Rps28	0.000244	1.692	2.806	1.025	1.439
10419261	Bmp4	0.000246	1.651	0.835	1.616	0.965
10522472	Fip1l1	0.000248	0.501	2.174	0.583	1.536
10375941	Vdac1	0.000248	0.557	1.948	2.562	1.343
10393594	D11Bwg0517e	0.000249	2.13	0.331	1.529	1.569
10484457	Clp1	0.000252	1.277	0.861	1.505	1.544
10457357	Mpp7	0.000254	1.552	1.592	1.064	1.635
10599200	Pgrmc1	0.000254	1.858	0.93	1.63	1.273
10361091	Atf3	0.000256	0.482	2.418	0.348	1.73
10441973	Tbp	0.000256	1.097	1.54	1.683	0.564
10459387	5730427N09Rik	0.000259	2.729	0.765	4.966	1.164
10456545	Ccdc68	0.000261	0.377	1.661	1.166	1.511
10431424	Plxnb2	0.000262	0.919	1.76	1.243	1.805
10564482	Dmn	0.000263	2.858	0.931	1.084	1.667
10360205	Ncstn	0.000264	2.411	0.998	1.621	0.914
10393614	Cbx8	0.000266	2.066	0.946	1.704	0.96
10427391	EG666167	0.000267	1.845	1.544	1.911	1.35
10411782	Pik3r1	0.000268	2.244	1.145	2.28	0.939
10589099	Ihpk2	0.000273	1.684	2.468	0.884	1.242
10429341	Ptk2	0.000274	0.573	1.98	0.569	1.759
10520544	Mapre3	0.000277	2.31	0.999	1.698	1.165
10544855	Rpl29 // Rpl29 // Rpl29 // Rpl29 // Rpl29 // Rpl29 // Rpl29 // Rpl29 // Rpl29 // Rpl29 // Rpl29 // Rpl29 // Rpl29	0.000279	1.68	1.758	0.615	0.691
10408121	LOC675441	0.000281	2.539	1.494	2.691	1.252
10455238	Ndfip1	0.000282	0.935	1.958	1.76	1.226
10571567	Sorbs2	0.000283	1.274	1.606	1.149	2.034
10494208	4930504E06Rik	0.000284	1.827	0.584	2.178	0.968
10548879	Mgp	0.000285	2.089	0.822	1.261	2.351
10560655	Bcam	0.000288	1.886	0.876	1.538	1.88
10406881	Smn1	0.000291	0.858	1.775	1.47	1.863
10559420	Tmc4	0.000294	1.575	1.527	1.159	1.177
10453276	Thada	0.000297	0.743	2.084	0.484	1.511
10365918	Ube2n	0.000301	1.077	2.011	1.78	1.684
10461156	Snhg1	0.000303	1.029	2.333	1.527	0.974
10351623	F11r	0.000304	2.114	2.508	2.179	2.531
10365817	Ntn4	0.000305	2.857	1.174	2.263	1.722
10561831	Zfp566	0.000307	1.815	1.034	0.772	1.611
10399005	Crip1	0.000308	0.837	2.36	2.181	1.502
10366767	Ctdsp2	0.000311	3.276	0.755	2.289	1.082
10350816	Rpl35	0.000312	2.04	1.592	1.533	1.278
10487000	Shf	0.000317	1.71	1.658	0.846	1.017
10474467	Muc15	0.000318	1.953	1.792	2.333	1.383
10443854	Cyp4f39	0.00032	0.362	2.324	1.573	1.901
10468344	Col17a1	0.000324	1.884	1.335	1.844	1.541
10437516	Ppl	0.000329	1.744	2.068	2.419	2.508
10426782	Accn2	0.00033	4.17	0.62	0.761	1.738
10529995	Dhx15	0.000332	0.664	2.001	0.656	1.689
10413059	Vcl	0.000332	1.962	1.278	1.008	1.771
10405868	Cbx3	0.000347	0.795	1.728	1.542	1.421
10368947	Aim1	0.000347	0.701	2.386	1.184	1.564
10471108	Gpr107	0.00035	1.606	1.21	0.966	1.523
10470390	OTTMUSG00000011839	0.000367	4.815	0.921	1.663	1.542
10471715	Mrrf	0.000367	1.678	0.41	2.298	0.473
10541895	Tnfrsf1a	0.000368	2.158	0.701	1.627	0.684
10378013	Rpain	0.000368	1.744	0.965	3.149	0.737
10518812	Camta1	0.00037	1.84	0.799	3.523	1.419
10385043	Npm1	0.000373	1.13	1.997	1.761	1.162
10518366	2810408P10Rik	0.000379	0.982	0.99	3.062	1.819
10369154	Man1a	0.000381	1.199	1.543	1.629	1.764
10439087	Muc20	0.000383	2.273	1.288	1.473	1.757
10417408	100040797 // 100040923 // ENSMUSG00000072739 // 100040797 // 100040923 // ENSMUSG00000072739	0.000384	1.074	1.622	1.728	1.343
10420457	Efha1	0.000387	1.43	2.81	1.866	1.41
10477725	Mmp24	0.000389	1.195	0.51	2.462	1.582
10354832	Ppil3	0.000392	1.285	1.935	2.987	1.041
10417411	ENSMUSG00000079376	0.000411	1.053	1.583	1.656	1.332
10449549	ENSMUSG00000067558 // OTTMUSG00000021804 // ENSMUSG00000070519 // ENSMUSG00000067575 // OTTMUSG00000015055 // Rpl35a	0.000413	2.049	2.145	1.277	1.391
10439471	Ktelc1	0.000418	1.303	1.259	2.941	1.515
10366522	Rpl29 // Rpl29 // Rpl29 // Rpl29	0.000423	1.621	1.842	0.619	0.658
10514390	OTTMUSG00000007808	0.000427	1.163	1.673	1.006	1.647
10488626	Zcchc3	0.000429	1.501	2.337	1.565	1
10491231	Mynn	0.000433	1.476	1.564	0.791	1.966
10518568	OTTMUSG00000010956	0.000437	1.964	1.529	2.051	1.382
10490126	Rps29	0.000441	1.621	2.606	0.577	1.403
10428008	5730557B15Rik	0.000444	1.644	0.666	1.406	1.707
10454296	Rpl19	0.000453	2.117	1.323	1.603	1.032
10574013	Mt4	0.00046	2.564	0.65	1.725	2.241
10590304	EG638068	0.000461	1.927	0.621	1.767	0.891
10393449	Socs3	0.000461	1.965	1.034	1.952	1.114
10565852	Rnf169	0.000473	1.542	1.615	0.591	1.259
10607495	EG640803	0.000474	2.653	3.266	1.221	1.311
10583343	EG244710	0.000477	3.094	1.567	3.305	1.796
10450103	H2-Ke6	0.000478	2.006	0.623	2.045	0.713
10569014	Ifitm2	0.000478	2.236	1.075	1.536	0.679
10495651	Alg14	0.000487	1.285	1.834	1.789	2.208
10602178	LOC100045676	0.000498	3.663	3.309	1.405	2.11
10448593	Traf7	0.000498	2.524	2.003	1.414	0.692
10412562	Flnb	0.000517	1.018	2.114	0.983	2.352
10430945	Poldip3	0.000519	1.558	2.413	0.788	1.038
10532896	2610524H06Rik	0.00052	0.827	1.699	1.737	0.944
10531193	Adamts3	0.000521	0.755	1.532	0.79	1.502
10396952	Ttc9	0.000525	1.002	1.129	1.989	1.972
10470768	Urm1	0.000527	1.196	1.904	2.244	1.12
10385203	Odz2	0.00053	1.979	1.046	1.882	1.245
10386992	1700086D15Rik	0.000532	1.715	1.174	0.979	3.128
10529264	Spon2	0.000545	1.841	1.552	1.049	0.684
10479869	Cdc123	0.000549	1.203	2.297	0.781	1.722
10517250	Extl1	0.000551	4.504	1.047	1.624	1.189
10574694	Elmo3	0.000556	1.753	1.008	2.1	0.738
10398124	4933433P14Rik	0.000574	2.259	1.092	1.045	1.913
10467560	Tm9sf3	0.000574	0.67	2.209	1.818	1.404
10495826	1810037I17Rik	0.000583	1.197	1.628	2.108	1.025
10571467	Pdgfrl	0.000583	1.819	1.027	0.934	1.738
10517465	Aof2	0.000587	0.674	1.969	0.763	1.553
10541910	Vwf	0.000589	2.173	0.714	0.854	1.544
10440419	Btg3	0.00059	1.091	1.656	1.164	1.678
10528546	Gabarapl2	0.000602	1.53	1.117	2.367	0.759
10579736	9130011J15Rik	0.000604	1.056	2.103	1.135	1.601
10472277	2013-03-07	0.000605	1.012	1.654	2.121	1.061
10462918	Tmem20	0.000611	0.622	1.835	1.593	0.581
10358357	EG226472	0.000612	1.365	1.694	2.099	0.528
10405916	A530054K11Rik	0.000615	1.721	1.268	1.893	0.97
10505612	OTTMUSG00000000379	0.000616	2.056	1.313	2.136	0.847
10494452	Rbm8a	0.000618	0.55	2.851	0.748	1.538
10425628	EG545121 // EG545121	0.000624	2.962	1.298	4.14	1.057
10412513	1700001E04Rik	0.000631	1.058	1.549	1.88	1.243
10498307	EG623114	0.000632	2.285	1.418	1.934	1.071
10453632	Rpl7a	0.000643	3.007	0.908	2.03	1.189
10597288	Mlh1	0.000648	0.849	2.508	1.697	1.025
10482109	Rbm18	0.000663	0.822	2.336	1.27	1.737
10371432	D10Wsu52e	0.000669	1.351	2.045	1.308	2.162
10499309	Apoa1bp	0.00067	2.312	2.331	1.202	0.678
10362499	Frk	0.000674	0.836	1.852	4.138	1.562
10351665	Ccdc72 // Ccdc72	0.000677	1.151	1.866	1.281	1.532
10592138	Rpl36	0.000679	1.968	2.296	1.103	0.612
10604290	EG333830	0.000683	2.194	2.088	2.94	2.065
10394102	Wdr45l	0.000683	1.546	1.712	2.344	1.126
10461389	Rps7	0.000698	1.727	1.876	1.713	1.422
10493235	Paqr6	0.000698	2.145	1.044	2.165	1.059
10443063	Phf1	0.000707	1.948	0.569	1.618	0.777
10479749	Rpp38	0.000727	1.582	1.279	3.056	0.747
10420080	1810034K20Rik	0.000731	0.954	1.783	2.002	1.055
10388938	Wsb1	0.000731	0.899	2.205	0.711	1.946
10580516	EG625801	0.000732	1.402	1.686	2.161	2.866
10600324	Rpl3	0.000733	1.958	1.221	1.983	1.017
10591643	Rab3d	0.000738	1.533	0.458	2.154	0.575
10353460	Kcnq5	0.000743	2.933	0.986	1.822	1.128
10492078	Alg5	0.000758	1.581	1.514	1.205	1.764
10423921	Oxr1	0.000763	1.637	0.806	1.818	1.184
10362837	Sec63	0.000775	0.898	2.006	1.604	1.709
10548684	EG622962 // EG622962	0.000775	1.884	0.54	1.362	1.968
10452874	Atp6v1f	0.00078	2.798	1.927	1.644	1.123
10394555	Rdh14	0.000806	2.117	0.418	3.925	0.722
10432556	ENSMUSG00000037438	0.000811	1.396	0.815	2.228	1.699
10396064	Txndc9	0.00083	1.626	2.84	1.207	2.238
10367422	1110005A23Rik	0.000845	0.92	1.634	1.335	1.809
10505073	Zfp462	0.000848	1.014	2.081	2.262	1.708
10385081	Anp32-ps	0.000854	1.256	1.511	1.695	1.413
10490931	Ythdf3	0.000875	0.79	1.899	1.588	1.674
10606730	Armcx6	0.000877	1.505	1.348	1.274	1.56
10565456	Prss23	0.000878	3.27	0.975	1.39	1.626
10513943	Rasef	0.000897	1.735	0.985	1.523	1.968
10454807	Snora74a	0.000903	2.199	1.164	2.854	1.476
10542021	EG624256	0.000919	1.119	2.679	1.651	1.643
10403680	Arid4b	0.000929	1.342	1.728	1.065	1.777
10445422	Slc35b2	0.000932	1.53	0.694	1.549	0.819
10417458	EG432825	0.000948	1.057	1.696	1.761	1.305
10443408	Mapk13	0.000952	3.029	1.043	1.662	1.359
10440647	Cldn8	0.000953	1.787	1.191	1.96	1.494
10497646	Phc3	0.000964	1.839	1.26	1.219	1.691
10355974	Wdfy1	0.000965	1.15	2.779	0.612	2.286
10584067	Zbtb44	0.000968	1.547	1.855	1.629	2.491
10430618	Dnalc4	0.000969	1.814	0.517	1.571	0.791
10540191	Nr2c2	0.000989	3.093	0.981	0.871	2.756
10365127	2210404O07Rik	0.00099	1.611	2.026	1.73	0.717
10602068	Mid2	0.000996	2.1	1.155	2.277	1.247
