# Supplementary material for: The Co-factor of LIM Domains (CLIM/LDB/NLI) Maintains Basal Mammary Epithelial Stem Cells and Promotes Breast Tumorigenesis
Source: PLoS Genet. 2014 Jul 31;10(7):e1004520. doi: 10.1371/journal.pgen.1004520 (PMC4117441; doi:10.1371/journal.pgen.1004520)
Supplement: Dataset S3 — List of DEGs in the DN-Clim TEB. CyberT p-values and fold change at each time point for the TEB are presented. DEGs have p-value<0.01 and ±1.5 fold change in at least two time points. NA: gene did not meet expression criteria in the specified time point. (XLSX) [file pgen.1004520.s003.xlsx]

## Sheet: TEB DN-Clim DEGs
ProbeID	Gene Symbol	TEB p 4wk	TEB p 6wk	TEB p 8wk	TEB p 10wk	Fold_4wk	Fold_6wk	Fold_8wk	Fold_10wk
10512487	Rmrp	8.38e-06	0.382655	0.00173639	0.0208862	3.74218	-1.57459	4.09491	1.72174
10402440	Gsc	9.23e-06	0.419915	0.00584336	0.00326804	4.92376	3.5721	2.29404	2.20465
10478383	OTTMUSG00000001070	1.74e-05	0.00226492	2.74e-06	0.0894151	3.46674	2.5299	4.07386	1.53155
10500345	Terc	2.16e-05	0.202355	0.00163654	0.0503208	2.58294	-1.50314	5.86472	2.19621
10359582	Fmo2	0.000108127	0.0844509	0.0441379	0.00996917	-2.25715	-1.39937	-2.00667	-2.42407
10545192	Rprl1	0.000135152	0.00666211	0.0292711	0.529831	3.31008	-2.8727	2.81283	-1.16587
10436095	Retnla	0.000261838	0.792798	0.00499626	0.270029	2.3459	-1.22303	-3.11329	-1.46552
10456136	Il17b	0.000584039	0.0183029	0.0554797	0.00298252	-1.39752	-1.51806	-1.83754	-1.55465
10345016	Tcfap2b	0.00117946	0.000229177	0.0837252	0.0102085	-2.70761	-3.38415	-2.29402	-2.02129
10583071	Mmp3	0.0013449	0.912436	6.67e-05	0.081486	3.12364	-1.12794	-3.02409	-1.44453
10547177	Rassf4	0.00155135	0.00859137	0.982084	0.672364	3.61437	3.29644	1.16442	-1.02823
10543319	D6Wsu176e	0.00179387	0.000673748	0.0895065	0.0129927	-2.11766	-1.95573	-1.93601	-2.96284
10362674	Rnu3a	0.00207516	0.185847	0.00236186	0.0159625	3.2122	-2.86573	3.67541	2.83164
10552143	Slc7a10	0.00241115	0.318871	0.728482	0.00107153	2.03272	-1.36116	1.23249	-2.6149
10372652	Lyz1	0.00307914	0.57971	0.0034168	0.0517994	2.41563	1.02916	-3.13501	-2.27492
10556206	Rpl27a	0.0034947	0.225775	0.00263966	0.101905	2.45771	-1.34628	4.97191	2.49553
10523376	Fras1	0.00376385	0.640179	0.00837991	0.107289	-1.82364	1.03155	-2.23348	-1.6052
10542738	Rassf8	0.00381613	0.00807121	0.360716	0.130132	-2.25883	-2.6944	-1.67601	-2.67899
10519693	Sema3d	0.00458384	0.902616	0.00499637	0.0855866	-2.30816	-1.15379	-3.14935	-1.9104
10477986	Nnat	0.00532899	0.103622	0.00596504	0.000231352	1.34145	1.29603	-2.38601	-3.12301
10444298	H2-Eb1	0.00540248	0.360763	0.00946361	0.14354	2.10231	-1.19268	-1.4074	-1.88283
10525185	LOC100039686	0.00577277	0.264443	0.00137707	0.00397178	1.81812	-1.83888	2.60843	2.11021
10467162	Pank1	0.00625537	0.89856	0.0033199	0.690574	-2.06321	1.22601	2.2984	1.05401
10397575	Nrxn3	0.00689471	0.100447	0.354699	0.00443366	1.62804	1.71763	1.20596	-2.91504
10413609	Mustn1	0.00708174	0.266387	0.00132822	0.182199	1.82896	1.32759	-2.1482	-1.57413
10479973	ENSMUSG00000062319	0.00741535	0.171572	0.100492	0.0035098	2.56601	-1.62291	-2.63526	-4.47994
10489239	9430008C03Rik	0.00846951	0.613286	0.00391686	0.0415335	2.47083	-1.08604	3.18442	2.64333
10398795	A530050D06Rik	0.00853899	0.946473	0.0013755	0.555247	-2.14725	-1.09642	4.27468	1.50828
10568436	Fgfr2	0.00912109	0.00630624	0.156737	0.612605	-2.11902	-2.17491	-1.87288	-1.41157
10561212	Ltbp4	0.00912653	0.673549	0.00266144	0.217254	2.01949	-1.04824	-3.18855	-1.74834
10583056	Mmp12	0.00965911	0.632472	0.000350914	0.0741807	-1.68417	1.22812	-10.1414	-2.3486
10558159	Dmbt1	0.0153484	0.000140558	0.00710726	0.0871849	-1.94993	-1.76947	-1.79827	-2.25269
10375137	Kcnmb1	0.0165307	0.230805	0.00335977	0.00361537	-1.95895	1.30392	-3.57782	-3.52367
10398075	Serpina3n	0.0206544	0.50661	0.0005414	0.00330426	1.8685	1.34553	-2.90177	-4.40292
10593776	Nrg4	0.0329469	0.00592073	0.415246	0.00673261	-1.25856	-2.06291	1.31432	-3.09112
10405063	Ogn	0.0361113	0.603733	0.000168005	0.00580081	2.50656	-1.16171	-3.22856	-2.25268
10438738	Bcl6	0.0406105	0.00370594	0.00254295	0.416711	-1.35707	-4.24958	-2.52628	-1.53184
10587315	Gsta4	0.0410901	0.00433361	0.791507	0.00981297	-2.02997	-1.79257	1.05761	-1.97156
10416505	Kctd4	0.0418978	0.00241332	0.0393747	0.00611976	-1.75801	-1.5059	-2.27546	-2.47819
10534667	Serpine1	0.059016	0.547302	0.000902424	0.0018441	1.37411	1.02089	-1.97398	-4.71196
10360377	AI607873	0.0769873	0.869037	0.00340148	0.00028154	1.92652	-1.01968	-2.16473	-4.96311
10357870	Prelp	0.105222	0.516786	0.00669829	0.00204501	1.5808	-1.0751	-2.52544	-3.21177
10537062	Mest	0.148113	0.309732	5.93e-05	0.00126586	-1.26626	1.05842	-3.64848	-3.09133
10536789	Lep	0.174939	0.486055	0.000930267	0.00915446	-1.32626	-1.16068	-2.34219	-2.63443
10576235	Dpep1	0.17968	0.0539203	0.00788208	0.00063798	1.57916	-1.8393	-1.85168	-3.32968
10523182	Areg	0.227514	0.462687	0.000233853	0.000663418	-1.31831	1.20949	4.87969	2.33851
10584578	Hspa8	0.23425	0.0083517	0.00438013	0.134872	-1.42265	2.55917	2.83644	1.77448
10547752	EG317677	0.277834	0.964732	0.00173548	0.00426658	-1.32289	1.26367	-3.14622	-3.13085
10579744	Large	0.2969	0.00666712	0.00532906	0.247731	-1.06824	-2.18633	-2.20154	1.49573
10456161	Htr4	0.300547	0.00107951	0.000133715	NA	-1.2235	-2.12026	-2.87111	-1.67234
10590365	Vipr1	0.405992	0.00609385	0.977127	0.00852902	1.23877	-2.47138	-1.31416	-3.50873
10400304	Egln3	0.471898	0.00448278	0.0933529	0.00690839	1.08989	1.97146	1.37657	2.83568
10437885	Myh11	0.482386	0.00350309	0.000838759	0.0579547	-1.10688	-1.70391	-3.15319	-2.68104
10499899	Sprr1a	0.543506	0.00952712	0.000425685	0.00292811	1.09271	1.49878	2.49115	7.47322
10358389	Rgs2	0.550904	0.00686064	0.00165032	0.361555	-1.03026	-1.9046	2.4451	1.30291
10501608	Vcam1	0.620998	0.69983	0.00988029	0.0068541	1.34164	-1.12187	-2.16126	-2.90345
10405047	Aspn	0.641622	0.336868	0.00104798	0.00437052	1.24763	-1.50111	-3.60223	-2.17564
10541318	Slc6a13	0.659446	NA	0.000105106	0.00272972	1.19214	-1.03335	-2.35738	-4.06239
10458894	Lox	0.670467	0.780155	5.22e-05	0.00452745	1.00722	-1.06677	-4.43263	-3.01367
10554808	Fzd4	0.677789	0.928286	0.00506205	0.00969253	1.01027	1.12683	-2.92586	-5.22005
10509838	Padi2	0.87107	0.0066018	0.00182836	0.375399	1.02885	3.0541	2.03664	2.20577
10462442	Il33	0.885233	0.00717625	0.000570831	0.000290264	-1.03756	1.82459	2.31366	4.10664
10482695	Cacnb4	NA	0.0249719	0.00518918	0.00551543	-1.22607	-2.63594	-3.51767	-2.43599
10360398	Ifi202b	NA	0.761995	3.76e-05	0.000217957	1.19622	1.20383	3.21913	-1.9592
10591169	Muc16	NA	0.00796892	0.00294513	0.110849	-1.1496	-2.54985	-2.86293	-1.67264
10572070	Npy1r	NA	NA	0.000373785	0.00953112	1.91976	1.13157	-2.3644	-2.40722
