# Supplementary material for: The Co-factor of LIM Domains (CLIM/LDB/NLI) Maintains Basal Mammary Epithelial Stem Cells and Promotes Breast Tumorigenesis
Source: PLoS Genet. 2014 Jul 31;10(7):e1004520. doi: 10.1371/journal.pgen.1004520 (PMC4117441; doi:10.1371/journal.pgen.1004520)
Supplement: Dataset S4 — List of DEGs in the DN-Clim Duct. CyberT p-values and fold change at each time point for the Duct are presented. DEGs have p-value<0.01 and ±1.5 fold change in at least two time points. NA: gene did not meet expression criteria in the specified time point. (XLSX) [file pgen.1004520.s004.xlsx]

## Sheet: Duct DN-Clim DEGs
ProbeID	Gene Symbol	Duct pval 4wk	Duct pval 6wk	Duct pval 8wk	Duct pval 10wk	Fold_4wk	Fold_6wk	Fold_8wk	Fold_10wk
10402440	Gsc	1.9e-06	0.00244158	5.07e-05	0.00128423	4.85956	3.45399	3.21791	2.65848
10478383	OTTMUSG00000001070	6.61e-06	1.37e-06	1.14e-05	0.00395353	4.11438	4.53029	7.74446	1.63237
10347277	Igfbp2	3.08e-05	0.00771143	0.0394563	0.218932	-6.49692	-2.09081	-2.02132	-1.86679
10441195	Dscam	6.11e-05	0.000923705	NA	0.161456	3.03138	2.28739	3.67279	-1.5044
10409579	Cxcl14	0.000106828	0.00337183	0.00544765	0.00596954	-3.99778	-1.69801	-4.63533	-4.01688
10523717	Spp1	0.000223142	0.539682	0.309406	0.00255152	-3.43696	1.10915	2.21833	2.22885
10511444	OTTMUSG00000004420	0.000293862	0.650932	0.00286135	0.210747	-3.66127	-1.4913	-2.68373	-1.69576
10362672	EG666342	0.000295907	0.952632	0.00331963	0.254629	-3.99119	-1.27975	-2.18444	-2.66216
10384504	Meis1	0.000332996	0.0869233	0.00386734	0.0610056	6.14867	1.76809	3.13496	2.48584
10382713	Itgb4	0.000408414	0.00166656	0.220816	0.0385637	5.74678	4.15167	1.47641	2.89646
10559790	Zim1	0.000411959	0.00742156	0.634051	0.0355848	2.61951	-2.5944	-1.34288	-2.25937
10447649	Fndc1	0.000532831	0.716362	0.00662351	0.144664	3.87917	-1.02255	-2.43879	-2.07891
10378216	Atp2a3	0.000585707	0.0054794	0.80997	0.345208	4.05652	5.34416	-1.27725	-1.6342
10514466	Jun	0.000660854	0.00918284	4.34e-05	0.0698607	3.38716	2.77583	6.39478	2.38189
10375137	Kcnmb1	0.000817589	0.148392	5.52e-06	0.00172084	-2.88723	1.33074	-5.97439	-4.85788
10480003	Itih2	0.000838669	0.118076	0.000196443	0.536469	2.15048	1.49303	5.67868	1.37859
10366705	EG668275	0.0008779	0.526696	0.00423057	0.260697	-5.18709	1.08335	-2.44533	-2.67987
10456136	Il17b	0.00092012	0.000812318	0.107168	0.0271525	-1.65442	-2.08891	-2.11677	-1.79769
10498361	Gpr87	0.000929459	0.0294436	NA	0.000501173	2.67113	4.93588	2.53531	3.22593
10583343	EG244710	0.000987411	0.215868	0.00750802	0.117634	-5.11165	-2.21689	-2.46848	-2.6696
10541075	Cxcl12	0.00112953	0.00231564	0.818731	0.5068	6.08391	5.9926	-1.18518	-1.35349
10569344	Igf2	0.00119581	0.899335	0.000252264	0.105323	2.54849	1.03311	-3.75616	-3.04666
10488372	OTTMUSG00000015698	0.00131511	0.635149	0.00304107	0.20877	-4.96882	1.05358	-4.28019	-1.9356
10427603	EG382969	0.00135189	0.581819	0.0034576	0.310003	-4.46271	1.08896	-2.587	-2.30207
10571567	Sorbs2	0.00147347	0.0050876	0.697399	0.667239	3.82179	2.56416	1.15303	1.44839
10492798	Sfrp2	0.00152673	0.120022	0.0060586	0.935275	2.67747	-1.47496	-1.92423	-1.05334
10559261	Cd81	0.00166198	0.00283423	0.00473979	0.0135159	-2.80038	-2.42488	-3.89971	-6.8527
10519857	Hgf	0.00189679	0.000895209	0.994969	0.0249069	2.45111	5.53483	1.14673	2.31856
10344897	Sulf1	0.00225	0.120701	0.00173827	0.261159	2.34242	1.37774	-4.4935	-1.76306
10453797	AK220484	0.00236528	0.0626518	0.00913627	0.592549	5.07335	3.14662	5.4787	1.29552
10350668	Glt25d2	0.00247148	0.000911032	0.0102067	0.00886257	-3.16463	-6.38749	-2.13367	-3.6216
10519693	Sema3d	0.0025509	0.503867	0.000487433	0.161353	-2.24691	-1.44512	-4.97462	-2.49958
10482695	Cacnb4	0.00278342	0.0101874	0.000113175	0.00702338	-2.29959	-7.32608	-6.07712	-3.1248
10584891	Fxyd2	0.00300918	6.48e-07	0.019286	0.189607	-3.50336	-3.31756	-2.92704	-1.46193
10358124	Pkp1	0.00343204	0.00218808	0.270104	0.484371	2.28791	2.2256	1.26238	1.36391
10467826	LOC545291	0.00388303	0.0913621	0.0150445	0.00393502	-1.39369	1.16607	-2.3797	-2.42968
10578904	Cpe	0.00389189	0.000755086	0.288851	0.866402	2.55254	3.64977	-1.35645	1.12884
10604961	Gabra3	0.00408065	0.143878	3.98e-06	0.134624	2.28705	1.88686	-4.77993	-2.3027
10583071	Mmp3	0.00419646	0.257876	0.000167755	0.0149883	2.78273	-1.3594	-4.0566	-1.85723
10372503	Lgr5	0.00427738	0.00796955	0.0170965	0.223053	-1.96989	-3.05346	-2.7078	-1.28668
10570957	Sfrp1	0.004859	0.762742	0.00258877	0.0211405	1.99349	-1.0512	-2.74461	-2.30611
10522895	Csn3	0.0050922	0.0162443	0.0031184	0.750471	-4.25019	-1.7931	-4.33763	-1.32726
10499958	EG383891	0.00539047	0.0393976	0.00383534	0.0348226	-4.08845	-2.88149	-2.45421	-2.42583
10402353	1810023F06Rik	0.00557824	0.457893	0.00243918	0.0683596	-3.30616	-1.31484	-2.03159	-2.67259
10561212	Ltbp4	0.00571696	0.203586	0.00146616	0.266078	2.16894	1.37401	-3.93212	-2.12508
10511333	Plag1	0.00577077	0.0355619	0.000958978	0.0217353	2.9974	1.9687	5.03552	3.2041
10582592	Acta1	0.00668953	0.765447	0.00187206	0.0476841	-1.45577	-1.05781	-1.60436	-9.14243
10552143	Slc7a10	0.00669799	0.100824	0.959179	0.0058222	1.66823	-1.47384	1.00363	-2.48603
10543407	Rnf148	0.00672983	0.176659	0.00392775	0.0920431	2.38803	1.57491	2.69674	3.04465
10575473	672398	0.00681595	0.697539	0.00437138	0.0796736	-3.58005	-1.08911	-3.06743	-2.72501
10559333	Shank2	0.0072376	0.318891	0.00670762	0.68783	2.69402	-1.41322	3.04668	1.12216
10491060	675593	0.00731411	0.419896	0.00237945	0.487567	-3.95205	-1.71922	-4.04118	-1.38897
10398795	A530050D06Rik	0.00732353	0.929418	0.00104622	0.745371	-2.59206	-1.02404	3.86038	1.00337
10528385	Reln	0.00751616	0.00174847	0.00156111	0.00948343	-2.49981	-1.64772	-2.54281	-2.52773
10468762	4930506M07Rik	0.00775895	0.103518	0.00638906	0.0396459	3.34398	2.30362	3.21937	4.73295
10394682	LOC633944	0.00787561	0.872038	0.00900454	0.495014	-3.40196	-1.15257	-2.826	-1.50603
10390505	Rpl23	0.00795441	0.211069	0.000594951	0.0532452	2.15351	1.36585	6.1047	2.14489
10349174	Serpinb8	0.00821042	0.384796	0.00805852	0.730107	3.79934	1.14562	-3.7643	-1.07151
10567546	Crym	0.00859156	0.0045711	0.806643	0.939512	-2.55752	-1.96962	-1.15028	-1.10663
10431711	Slc2a13	0.00862732	0.138193	0.00357352	0.54815	3.17389	1.61979	-3.26685	-1.27372
10568436	Fgfr2	0.00871204	0.000976513	0.11422	0.797812	-2.5326	-3.39223	-1.54566	-1.37824
10519642	EG242809	0.00879248	0.870485	0.00423718	0.0399086	-2.99116	-1.27793	-2.80404	-2.79798
10345016	Tcfap2b	0.00923382	0.000109895	0.0126569	0.225082	-2.46437	-4.81141	-3.25031	-1.78558
10558159	Dmbt1	0.0160754	0.000629055	0.00272788	0.159728	-3.54363	-1.92989	-2.28262	-2.17464
10502273	D630013G24Rik	0.0190023	0.00379639	0.00659648	0.0774502	2.62465	3.30585	2.43774	3.49844
10587150	Myo5c	0.0225083	0.00442306	0.0589056	0.00834854	1.70234	2.90827	3.31177	3.24443
10424140	Col14a1	0.0282907	0.0178949	0.00319931	0.00454362	-1.59509	-1.40344	-3.4017	-2.7154
10467139	Lipa	0.0315927	0.00840826	0.00117888	0.721865	-1.9255	-2.18809	-1.94977	1.06304
10468452	Sorcs1	0.0318866	0.00404011	0.0215127	0.00646304	-3.37178	-2.41938	-3.20976	-2.3924
10474229	Cd59a	0.0319279	0.980563	0.000198336	0.00876888	-1.85763	-1.06374	-3.95136	-3.04168
10587315	Gsta4	0.0428386	0.000816084	0.30183	0.0045679	-2.45469	-4.76756	-1.54313	-2.22559
10471994	Kif5c	0.0429602	0.00927849	0.00253453	0.276536	1.58731	2.02811	2.10707	-1.98179
10477986	Nnat	0.0430414	0.107681	0.00287678	0.00121597	1.27013	1.17966	-4.68367	-2.68658
10559796	Peg3	0.0431345	0.00261313	0.524146	0.00859168	2.06489	-2.19477	1.11151	-2.77294
10489463	Slpi	0.0585818	0.000352835	0.000190931	0.0551562	-2.41813	-2.16359	-2.88345	-1.36855
10554808	Fzd4	0.0777691	0.651141	0.00615901	0.00795804	1.53054	-1.14154	-3.96572	-4.94405
10519811	Speer8-ps1	0.0817183	0.00750759	0.00269827	0.433857	1.38751	1.46098	-2.30508	-1.46374
10583021	Pdgfd	0.115117	0.30268	0.00166418	0.00892011	1.63048	-1.87091	-7.44685	-3.88096
10352920	Xkr4	0.116955	0.023619	0.000268177	0.000901279	-1.77097	-3.96377	-6.93633	-4.83315
10583634	Qtrt1	0.123755	0.00496678	0.00769133	0.128605	2.13505	2.31488	6.22173	1.67671
10493850	Sprr2a	0.127951	0.0603613	0.00277603	0.00119667	-1.73016	1.58689	3.0047	6.3185
10360377	AI607873	0.130332	0.525615	0.00326363	0.00485261	1.69031	-1.43196	-4.55667	-4.40224
10541644	Cd163	0.130864	0.592007	0.000484974	0.00682383	1.65279	-1.71532	-4.69474	-3.23007
10359582	Fmo2	0.131784	0.00701957	0.00560937	0.0412528	-1.27423	-2.03818	-2.94977	-2.54467
10595848	Spsb4	0.13228	0.00447402	0.00274521	0.0950109	1.36889	2.79971	2.42759	1.924
10576235	Dpep1	0.147598	0.0256963	0.00616117	0.00113814	1.65511	-2.07277	-3.57622	-3.68882
10388430	Serpinf1	0.154684	0.955035	0.00281789	0.0077138	1.44977	-1.07707	-5.10951	-4.20955
10547752	EG317677	0.178702	0.297164	0.000423084	0.00485794	-1.43981	-1.92424	-6.15865	-3.77134
10456161	Htr4	0.185232	0.000332606	0.00109893	0.0191682	-1.58557	-3.80373	-4.09234	-3.26547
10600921	Stard8	0.190208	0.0133324	0.00192531	0.00839266	1.5344	-3.3249	-4.60653	-3.79507
10472916	Cdca7	0.19398	0.00364155	4.76e-05	0.130135	1.19007	1.65733	2.20668	1.58816
10536789	Lep	0.213306	0.647798	0.000719517	0.00910224	-1.49354	-1.11821	-4.32475	-2.54523
10504424	Reck	0.223058	0.0297236	0.00244191	0.00618675	1.48723	-1.93866	-5.15699	-3.22315
10446473	Lama1	0.236713	0.0249302	0.000739287	0.000885882	-1.18975	-1.40625	-3.3769	-3.14045
10363415	Spock2	0.239511	0.862449	0.00138003	0.00714616	1.57529	-1.13561	-3.58842	-3.13224
10384223	Igfbp3	0.244309	0.491024	6.82e-05	0.00431144	-1.36497	-1.03105	-3.23584	-2.15151
10532620	Myo18b	0.261844	0.00622982	0.00691825	0.0858661	-1.92325	-4.60713	-3.84592	-2.77821
10411226	F2rl1	0.263049	0.00660361	0.0079935	0.117399	1.5953	2.44357	2.50462	1.46014
10505791	BC057079	0.279434	0.00353288	0.00112571	0.63603	1.60786	6.31549	7.23123	-1.27365
10402399	Serpina1a	0.303637	0.792179	0.00277623	0.00415917	1.12126	1.15428	-4.0517	-2.67462
10372652	Lyz1	0.317394	0.000623251	0.000256815	0.0436949	1.15112	4.92904	-6.04741	-2.413
10461587	Ms4a4a	0.333721	0.45374	0.00287303	0.00200857	1.39256	-1.80606	-4.58529	-3.14086
10402409	Serpina1e	0.352419	0.723261	0.00102601	0.00118355	1.07233	1.18619	-5.81329	-2.58271
10499899	Sprr1a	0.356534	0.00519154	8.98e-07	0.00542825	-1.23654	1.6749	3.87751	4.99845
10461158	Snhg1	0.366054	0.173008	0.000419425	0.00438663	1.42329	1.583	3.91933	3.80669
10594044	Islr	0.374883	0.144028	0.00668324	0.00530557	-1.22579	-2.72452	-3.82817	-3.42839
10403584	Nid1	0.387144	0.0569189	0.00401826	0.00657097	1.29307	-1.95802	-3.98498	-4.69275
10534343	Eln	0.413149	0.00209463	0.00035353	0.00842098	1.27305	-2.16789	-7.20578	-2.77438
10523182	Areg	0.416242	0.137666	0.000531529	0.000388007	-1.2766	1.51417	8.53493	2.30643
10537062	Mest	0.420086	0.549336	1.16e-05	0.00157063	-1.12099	1.07297	-9.11095	-4.28055
10398075	Serpina3n	0.432634	0.375245	0.00153606	0.00401207	1.22074	1.51392	-4.47967	-3.25966
10509838	Padi2	0.439856	0.00155953	0.00778237	0.147685	1.27148	4.97933	2.93316	2.6514
10366346	Phlda1	0.443556	0.00410192	0.0549063	0.00915612	1.21477	2.08706	1.7579	5.39745
10399478	Lpin1	0.453053	0.000665064	0.543412	0.00498152	-1.26025	-3.2872	1.31853	-4.38248
10534667	Serpine1	0.545365	0.54995	0.00057025	0.00164166	1.03963	1.03269	-2.02988	-4.52865
10366653	Wif1	0.565607	1.75e-05	0.00328329	NA	-1.16768	-2.73121	-2.97906	-1.97813
10551638	Lgals7	0.576577	0.00068719	0.00230546	0.729505	-1.10201	1.77707	1.78565	1.05162
10561806	Mif	0.598223	0.00604826	0.00254309	0.522239	1.29532	2.61432	3.35738	1.41017
10573152	Ucp1	0.63285	0.00689521	0.00821199	NA	-1.14017	2.24229	-2.86053	-1.08605
10584578	Hspa8	0.652169	0.00260269	0.00267537	0.110524	-1.16788	3.53181	3.49873	1.91385
10391100	Atp5g1	0.676108	0.00627513	0.00886891	0.151284	1.22046	2.72393	2.91997	-2.1967
10507798	Mycl1	0.687873	0.00413589	0.00949988	0.897039	-1.1429	2.35108	6.02056	-1.03481
10351525	Mpz	0.762862	0.667012	0.00769947	2.65e-05	-1.13865	1.01619	-2.23198	-4.77143
10503659	Epha7	0.764454	0.00191612	0.0304322	0.00980278	-1.0793	2.41438	1.35156	2.24889
10435345	Mylk	0.789436	0.00877172	0.000153705	0.0107107	-1.07937	-2.10479	-6.30563	-3.54372
10402347	Ifi27	0.81523	0.00310723	0.636092	0.0082541	1.04539	-1.80663	1.27365	-2.27175
10541318	Slc6a13	0.8245	NA	2.64e-05	0.00192152	-1.12948	1.08473	-3.20573	-3.5687
10462442	Il33	0.854814	0.0334453	0.000175583	0.000744304	-1.04412	1.76857	3.44339	3.07687
10355530	Tns1	0.910044	0.428867	0.00977332	0.00665517	-1.05017	1.04647	-2.50428	-3.64294
10466800	Pgm5	0.927384	0.00140317	0.00052783	0.10831	1.01341	-2.25354	-5.36806	-2.76315
10443494	Pi16	0.949257	0.867812	0.00752196	0.00720902	-1.0617	-1.18839	-2.80213	-2.4766
10541496	Mfap5	0.964544	0.114018	0.00934559	0.00622046	1.05856	-1.75806	-5.52676	-4.36395
10458894	Lox	0.977117	0.426345	4.87e-05	0.00155186	-1.01801	-1.60625	-11.8993	-3.33655
10601659	Srpx2	0.981152	0.52756	0.000298866	0.00899013	-1.02037	-1.65837	-5.11595	-3.96839
10360398	Ifi202b	NA	NA	1.19e-05	0.00349383	1.13548	1.64952	3.6946	-1.60747
10591169	Muc16	NA	0.00899097	0.000427731	0.202282	-1.39557	-2.16503	-4.56718	-1.57194
10467744	Sfrp5	NA	NA	0.000327894	0.00100434	-1.08556	-1.5854	-3.58756	-3.93473
