# Supplementary material for: The Co-factor of LIM Domains (CLIM/LDB/NLI) Maintains Basal Mammary Epithelial Stem Cells and Promotes Breast Tumorigenesis
Source: PLoS Genet. 2014 Jul 31;10(7):e1004520. doi: 10.1371/journal.pgen.1004520 (PMC4117441; doi:10.1371/journal.pgen.1004520)
Supplement: Dataset S5 — List of DEGs in the WT Basal vs Luminal cell comparison. CyberT p-values and fold change are presented. DEGs have p-value<0.001 and fold change ±1.5. (XLSX) [file pgen.1004520.s005.xlsx]

## Sheet: WT Bas vs Lum DEGs
ProbeID	Gene Symbol	pVal	Basal Fold Change	Luminal Fold Change
10358521	Hmcn1	3.42171e-13	1664.24	-1664.24
10358587	Hmcn1	2.17322e-07	477.239	-477.239
10550406	Ccdc8	7.74975e-06	146.512	-146.512
10358633	Hmcn1	1.18522e-08	72.2312	-72.2312
10437885	Myh11	2.06279e-13	54.3291	-54.3291
10358533	Hmcn1	3.55153e-09	52.3262	-52.3262
10545707	Actg2	8.11573e-14	49.7313	-49.7313
10407327	Emb	1.64127e-10	47.674	-47.674
10375137	Kcnmb1	2.42568e-10	46.7778	-46.7778
10519811	Speer8-ps1	1.45217e-13	46.3043	-46.3043
10358561	Hmcn1	6.11752e-09	44.3035	-44.3035
10358597	Hmcn1	7.67535e-09	43.471	-43.471
10519857	Hgf	3.65202e-10	40.5919	-40.5919
10362186	Moxd1	2.66454e-15	40.1458	-40.1458
10604542	Hs6st2	5.57388e-09	38.0574	-38.0574
10440019	Tmem45a	1.22099e-08	37.2544	-37.2544
10349947	Fmod	0	36.7726	-36.7726
10384223	Igfbp3	5.10703e-15	36.5961	-36.5961
10406017	Irx4	4.88498e-15	36.4614	-36.4614
10583809	Cnn1	0	35.4566	-35.4566
10483353	Scn7a	1.88738e-15	35.4404	-35.4404
10358535	Hmcn1	7.78822e-09	33.4973	-33.4973
10353192	Eya1	1.46549e-14	32.9266	-32.9266
10433776	Snai2	2.15383e-14	31.8467	-31.8467
10595392	Elovl4	3.19472e-10	31.3742	-31.3742
10416505	Kctd4	2.82718e-09	30.5108	-30.5108
10468452	Sorcs1	1.06581e-14	30.3525	-30.3525
10476560	Ism1	2.68452e-13	30.3405	-30.3405
10607143	Capn6	1.88738e-15	29.8999	-29.8999
10404975	Id4	4.44089e-16	29.79	-29.79
10424140	Col14a1	3.10862e-15	29.5051	-29.5051
10398075	Serpina3n	5.63993e-14	29.4608	-29.4608
10519815	Cacna2d1	4.21885e-15	29.4177	-29.4177
10358525	Hmcn1	3.56911e-08	28.9595	-28.9595
10409579	Cxcl14	2.22045e-16	28.583	-28.583
10505489	Pappa	1.95399e-14	28.4985	-28.4985
10468344	Col17a1	2.06501e-14	28.0478	-28.0478
10353102	Cpa6	4.31058e-10	27.6364	-27.6364
10477920	Myl9	2.22045e-16	27.388	-27.388
10528183	Speer4d	1.11013e-08	27.0343	-27.0343
10435345	Mylk	1.11022e-16	26.748	-26.748
10456136	Il17b	6.32827e-15	26.5949	-26.5949
10391052	Krt14	2.22045e-16	26.5661	-26.5661
10545065	Gprin3	0	26.5158	-26.5158
10519855	Cacna2d1	3.55271e-15	26.2381	-26.2381
10432785	Krt5	3.9968e-15	26.1275	-26.1275
10545974	Antxr1	4.77396e-15	25.8773	-25.8773
10350630	Fam129a	2.44249e-15	25.7862	-25.7862
10434815	Trp63	7.32747e-15	25.576	-25.576
10485198	Tspan18	8.53873e-13	25.5148	-25.5148
10551852	Clip3	3.64631e-11	25.5124	-25.5124
10358623	Hmcn1	4.69259e-09	25.3022	-25.3022
10358575	Hmcn1	1.4877e-14	25.2818	-25.2818
10385203	Odz2	1.02141e-14	24.6669	-24.6669
10528794	Gm10471	1.12773e-07	24.4722	-24.4722
10433782	Efcab1	5.6558e-08	24.1388	-24.1388
10358670	Hmcn1	1.17407e-08	24.0752	-24.0752
10566723	Lmo1	1.80234e-09	24.049	-24.049
10445293	Pla2g7	2.76654e-11	23.8269	-23.8269
10489569	Pltp	1.3703e-10	23.8	-23.8
10607848	Egfl6	8.32001e-13	23.4051	-23.4051
10448034	Dll1	5.30687e-14	23.3679	-23.3679
10358577	Hmcn1	3.04201e-14	22.98	-22.98
10528810	Gm10471	1.20667e-07	22.692	-22.692
10435697	Popdc2	1.11022e-15	22.6706	-22.6706
10458663	Dpysl3	5.39568e-14	22.4691	-22.4691
10475932	Fbln7	7.81464e-11	22.1519	-22.1519
10358664	Hmcn1	4.91621e-08	22.1386	-22.1386
10358666	Hmcn1	6.9722e-14	22.0915	-22.0915
10539169	Lrrtm1	2.29587e-07	21.8471	-21.8471
10487040	Fbn1	1.53211e-14	21.8193	-21.8193
10584595	2610203C20Rik	3.29939e-08	21.8028	-21.8028
10596095	Ephb1	5.3364e-08	21.7565	-21.7565
10528385	Reln	4.41869e-14	21.514	-21.514
10509901	Mfap2	2.17604e-13	21.4226	-21.4226
10358733	Rgl1	4.87055e-13	20.9565	-20.9565
10391066	Krt17	0	20.8878	-20.8878
10410931	Vcan	8.09131e-13	20.8769	-20.8769
10568553	Chst15	2.17493e-13	20.7977	-20.7977
10544837	1200009O22Rik	2.22045e-14	20.7889	-20.7889
10568536	Cpxm2	1.08802e-14	20.7675	-20.7675
10528177	Speer4e	3.46514e-09	20.7589	-20.7589
10412260	Fst	6.66134e-16	20.4712	-20.4712
10581961	Adamts18	4.82947e-14	20.458	-20.458
10358490	Hmcn1	1.40998e-13	20.2024	-20.2024
10358660	Hmcn1	9.54046e-09	19.9746	-19.9746
10435641	Fstl1	2.55351e-15	19.8289	-19.8289
10519203	Tmem88b	1.22125e-15	19.82	-19.82
10358515	Hmcn1	3.27649e-12	19.697	-19.697
10528815	5031410I06Rik	6.74911e-08	19.6892	-19.6892
10547621	Apobec1	1.27676e-13	19.6136	-19.6136
10399337	Klhl29	4.1589e-13	19.6117	-19.6117
10358581	Hmcn1	2.51354e-13	19.5834	-19.5834
10509238	Htr1d	2.32703e-13	19.2706	-19.2706
10563077	Rcn3	1.46438e-13	19.2658	-19.2658
10494016	Them5	4.98948e-11	19.1545	-19.1545
10523766	Lrrc8c	2.68341e-13	19.1423	-19.1423
10399407	Vsnl1	5.07372e-14	19.0838	-19.0838
10578045	Nrg1	2.88014e-12	19.0225	-19.0225
10358583	Hmcn1	1.33227e-15	18.9476	-18.9476
10454632	Camk4	4.32626e-08	18.9022	-18.9022
10475544	Sema6d	4.87388e-14	18.7507	-18.7507
10358652	Hmcn1	2.77112e-13	18.6752	-18.6752
10382321	Kcnj2	1.61465e-09	18.6313	-18.6313
10512499	Tpm2	1.26565e-13	18.5949	-18.5949
10528191	Speer4d	7.39988e-10	18.4157	-18.4157
10528821	Gm10220	2.86631e-08	18.2619	-18.2619
10575034	Cdh3	3.22853e-13	18.16	-18.16
10492021	Postn	0	18.1364	-18.1364
10498379	Igsf10	6.22391e-13	17.9754	-17.9754
10600169	Bgn	8.65974e-15	17.9419	-17.9419
10412298	Itga1	3.04867e-13	17.9291	-17.9291
10573779	Nkd1	6.52811e-14	17.9138	-17.9138
10518147	Pdpn	3.77476e-15	17.9095	-17.9095
10374083	Aebp1	1.64313e-14	17.8831	-17.8831
10528804	5031410I06Rik	5.4724e-08	17.794	-17.794
10480238	St8sia6	6.44429e-10	17.523	-17.523
10436363	Filip1l	2.17064e-08	17.5181	-17.5181
10498383	Igsf10	2.79776e-14	17.4047	-17.4047
10402808	Jag2	1.93845e-13	17.2967	-17.2967
10353460	Kcnq5	3.24149e-10	17.0551	-17.0551
10358549	Hmcn1	1.39712e-11	16.9316	-16.9316
10358531	Hmcn1	1.55761e-10	16.9241	-16.9241
10573924	Mmp2	5.32907e-15	16.7464	-16.7464
10429491	Arc	3.05977e-13	16.7326	-16.7326
10354111	Aff3	1.92291e-13	16.6973	-16.6973
10358529	Hmcn1	1.01752e-12	16.6339	-16.6339
10358605	Hmcn1	7.46998e-08	16.3546	-16.3546
10358617	Hmcn1	2.17337e-12	16.251	-16.251
10561104	Axl	3.77476e-15	16.2448	-16.2448
10548105	Ccnd2	6.43929e-15	16.2259	-16.2259
10358527	Hmcn1	3.99492e-12	16.1103	-16.1103
10365290	Chst11	6.71463e-13	16.0891	-16.0891
10358545	Hmcn1	7.31193e-13	15.8228	-15.8228
10431697	Abcd2	4.97905e-08	15.8165	-15.8165
10585286	Arhgap20	5.2494e-09	15.7992	-15.7992
10457669	Dsc3	5.1973e-07	15.5478	-15.5478
10358565	Hmcn1	5.73257e-10	15.4648	-15.4648
10358563	Hmcn1	6.28763e-10	15.4369	-15.4369
10541075	Cxcl12	1.36235e-12	15.4341	-15.4341
10593123	Tagln	0	15.3214	-15.3214
10358585	Hmcn1	5.53624e-12	15.3091	-15.3091
10446473	Lama1	3.88578e-15	15.2708	-15.2708
10566943	Mrvi1	1.01563e-12	15.0999	-15.0999
10358625	Hmcn1	2.70894e-14	15.0813	-15.0813
10358541	Hmcn1	8.18869e-10	15.0719	-15.0719
10368373	Tmem200a	0	14.8314	-14.8314
10389929	Cacna1g	1.23235e-14	14.8079	-14.8079
10547752	Gm5077	0.000128959	14.7941	-14.7941
10349138	Serpinb11	4.35725e-05	14.7577	-14.7577
10529264	Spon2	2.19824e-14	14.5876	-14.5876
10388430	Serpinf1	1.96065e-13	14.5191	-14.5191
10372503	Lgr5	8.52518e-12	14.2972	-14.2972
10436788	Hunk	1.47593e-12	14.2758	-14.2758
10490129	Bmp7	1.07248e-13	14.2448	-14.2448
10519805	Speer4d	6.26339e-11	14.1957	-14.1957
10349166	Serpinb10-ps	2.81002e-07	14.1224	-14.1224
10366653	Wif1	6.88338e-15	14.1219	-14.1219
10358668	Hmcn1	5.44047e-11	13.9856	-13.9856
10468722	Gfra1	2.72393e-12	13.6668	-13.6668
10375175	Slit3	1.86651e-12	13.5895	-13.5895
10358539	Hmcn1	2.63261e-11	13.5153	-13.5153
10353252	Gm106	5.36238e-13	13.4991	-13.4991
10358519	Hmcn1	8.99512e-10	13.4134	-13.4134
10604347	Smarca1	2.15716e-13	13.3099	-13.3099
10358593	Hmcn1	6.23479e-12	13.283	-13.283
10553537	Luzp2	3.19497e-07	13.272	-13.272
10395389	Sostdc1	8.83738e-14	13.2593	-13.2593
10358637	Hmcn1	1.11844e-12	13.1388	-13.1388
10597656	Scn5a	1.22902e-12	13.1347	-13.1347
10358547	Hmcn1	2.33944e-11	13.0338	-13.0338
10527051	Sdk1	1.26565e-14	12.9986	-12.9986
10358579	Hmcn1	3.12328e-12	12.9644	-12.9644
10358658	Hmcn1	2.13318e-12	12.9235	-12.9235
10345921	1500015O10Rik	2.66454e-15	12.909	-12.909
10548038	Ntf3	3.87579e-10	12.6443	-12.6443
10557960	Tgfb1i1	4.13003e-14	12.6236	-12.6236
10467013	Prkg1	4.44089e-16	12.4806	-12.4806
10548879	Mgp	4.64073e-14	12.4659	-12.4659
10491970	Lhfp	2.5091e-14	12.4493	-12.4493
10466530	Pcsk5	7.71383e-13	12.4316	-12.4316
10428707	Has2	6.4948e-13	12.428	-12.428
10567010	Dkk3	3.47278e-13	12.3955	-12.3955
10492522	Schip1	8.26006e-14	12.3876	-12.3876
10358559	Hmcn1	6.92113e-12	12.3487	-12.3487
10498386	Igsf10	2.45914e-12	12.3407	-12.3407
10570068	Col4a2	1.24789e-13	12.3388	-12.3388
10502830	Nexn	9.83646e-08	12.1826	-12.1826
10436487	Vgll3	5.09268e-09	12.1576	-12.1576
10358615	Hmcn1	2.81871e-11	11.9608	-11.9608
10358656	Hmcn1	6.4726e-14	11.936	-11.936
10519886	Sema3c	1.46771e-12	11.9276	-11.9276
10423520	Sema5a	3.39395e-13	11.8501	-11.8501
10586390	Rasl12	8.59313e-14	11.8204	-11.8204
10360863	Mark1	1.2512e-11	11.7749	-11.7749
10358654	Hmcn1	1.3356e-12	11.638	-11.638
10386058	Sparc	4.44089e-16	11.4636	-11.4636
10440522	Adamts1	7.54952e-15	11.3751	-11.3751
10528227	Gnai1	2.87106e-11	11.3599	-11.3599
10457644	Cdh2	8.99501e-09	11.3273	-11.3273
10368918	Sobp	5.43421e-12	11.3054	-11.3054
10351551	Adamts4	1.74527e-13	11.2353	-11.2353
10443276	Scube3	7.29683e-12	11.2197	-11.2197
10565193	Hdgfrp3	2.48256e-06	11.1714	-11.1714
10404152	Fam65b	2.12002e-11	11.1583	-11.1583
10543939	Fam180a	5.24703e-11	11.144	-11.144
10358631	Hmcn1	8.05422e-12	11.0958	-11.0958
10414537	Rnase4	5.68923e-12	11.0943	-11.0943
10404132	Cmah	1.58861e-08	11.0649	-11.0649
10358555	Hmcn1	5.7039e-11	11.0609	-11.0609
10409833	Gas1	8.65974e-15	11.0482	-11.0482
10519196	Vwa1	6.39488e-14	10.9928	-10.9928
10467124	Acta2	3.33067e-16	10.9342	-10.9342
10390748	Tns4	3.81506e-12	10.9079	-10.9079
10425945	Fbln1	2.76357e-12	10.8986	-10.8986
10514520	Cyp2j9	3.39614e-10	10.8935	-10.8935
10570855	Plat	3.79641e-12	10.8438	-10.8438
10532839	Trpv4	5.72767e-11	10.8334	-10.8334
10546010	Arhgap25	1.72783e-06	10.8126	-10.8126
10510700	Gpr153	1.12497e-11	10.758	-10.758
10431711	Slc2a13	5.7406e-11	10.6986	-10.6986
10358595	Hmcn1	6.85563e-12	10.6722	-10.6722
10584561	9030425E11Rik	2.04109e-11	10.6576	-10.6576
10540085	Fbln2	1.39977e-11	10.6198	-10.6198
10564667	Ntrk3	2.24134e-11	10.5752	-10.5752
10492774	Dchs2	2.72493e-11	10.5653	-10.5653
10467826	Hpse2	6.26499e-13	10.5438	-10.5438
10546829	Oxtr	2.22045e-16	10.4454	-10.4454
10358553	Hmcn1	4.83233e-11	10.4426	-10.4426
10358635	Hmcn1	1.83072e-10	10.3695	-10.3695
10494804	Casq2	2.44556e-08	10.3595	-10.3595
10358517	Hmcn1	1.75437e-12	10.3206	-10.3206
10604576	Gpc3	1.66844e-11	10.243	-10.243
10471555	Angptl2	2.22045e-15	10.2221	-10.2221
10576973	Col4a1	1.62315e-13	10.2068	-10.2068
10467425	Sorbs1	1.6308e-11	10.1873	-10.1873
10385384	Nipal4	1.19231e-10	10.127	-10.127
10402096	Ttc7b	5.96523e-12	10.0909	-10.0909
10570957	Sfrp1	3.30402e-13	10.0591	-10.0591
10344897	Sulf1	1.46525e-11	10.0328	-10.0328
10358567	Hmcn1	3.48118e-11	10.0172	-10.0172
10454369	Fhod3	3.82938e-12	10.0083	-10.0083
10358619	Hmcn1	1.26345e-10	10.0058	-10.0058
10599348	Gria3	2.5842e-10	9.95004	-9.95004
10466712	Mamdc2	2.52552e-08	9.89604	-9.89604
10402708	Ckb	2.77556e-15	9.87518	-9.87518
10489343	Ptpla	1.4031e-12	9.86546	-9.86546
10458028	Gypc	4.80327e-07	9.8556	-9.8556
10418921	Sncg	3.66229e-12	9.80833	-9.80833
10358613	Hmcn1	5.16439e-08	9.74293	-9.74293
10558150	Htra1	4.71512e-12	9.73316	-9.73316
10527158	Fscn1	8.86624e-13	9.72196	-9.72196
10453939	Lama3	2.33147e-15	9.68011	-9.68011
10501903	Synpo2	1.1513e-13	9.6723	-9.6723
10350123	Lmod1	2.04747e-12	9.6554	-9.6554
10406434	Mef2c	2.00902e-11	9.6435	-9.6435
10547740	C1s	2.62347e-05	9.62725	-9.62725
10459225	Mir145	2.19897e-11	9.58857	-9.58857
10381371	Aoc3	1.47869e-11	9.57827	-9.57827
10501608	Vcam1	1.62861e-10	9.57053	-9.57053
10601874	Tceal3	7.32747e-15	9.48066	-9.48066
10368647	Dse	4.40248e-12	9.45328	-9.45328
10478928	Tshz2	9.54792e-15	9.44393	-9.44393
10595718	Chst2	5.15278e-09	9.39156	-9.39156
10498119	Frem2	3.56917e-11	9.36121	-9.36121
10363735	Egr2	1.5099e-14	9.31789	-9.31789
10473384	Slc43a3	1.05471e-14	9.29404	-9.29404
10396270	Dact1	1.39091e-11	9.26987	-9.26987
10595211	Col12a1	1.28128e-11	9.26835	-9.26835
10410547	Nkd2	1.86471e-11	9.2183	-9.2183
10418355	Cacna1d	7.61435e-12	9.18736	-9.18736
10532085	Tgfbr3	2.22045e-16	9.15304	-9.15304
10521759	Slit2	3.46789e-12	9.14441	-9.14441
10423599	Matn2	3.15581e-11	9.07698	-9.07698
10358571	Hmcn1	1.01872e-10	9.00833	-9.00833
10363415	Spock2	5.77738e-12	8.95165	-8.95165
10358662	Hmcn1	1.79626e-10	8.92856	-8.92856
10358543	Hmcn1	2.89211e-07	8.9148	-8.9148
10346330	Plcl1	3.86856e-11	8.87839	-8.87839
10453231	Slc8a1	1.24182e-05	8.86022	-8.86022
10492330	P2ry1	1.13276e-11	8.82073	-8.82073
10416340	Gfra2	1.10278e-09	8.81065	-8.81065
10452571	Ptprm	9.88098e-12	8.80725	-8.80725
10462039	Trpm3	2.61422e-10	8.80083	-8.80083
10578649	Odz3	2.5074e-10	8.72363	-8.72363
10439500	Upk1b	3.14381e-11	8.71104	-8.71104
10548875	Art4	5.50458e-09	8.67738	-8.67738
10601729	Drp2	2.32558e-12	8.66969	-8.66969
10518812	Camta1	5.10036e-12	8.66619	-8.66619
10544348	Trpv6	7.15283e-11	8.66423	-8.66423
10359624	Prrx1	3.43773e-10	8.65745	-8.65745
10458906	Ppic	4.96825e-13	8.59296	-8.59296
10547322	Cacna1c	5.29684e-11	8.58998	-8.58998
10375313	Ccnjl	1.64202e-12	8.58868	-8.58868
10596222	Ccrl1	1.51679e-12	8.58669	-8.58669
10480249	Ptpla	6.39044e-12	8.55616	-8.55616
10469322	Vim	1.02141e-14	8.54878	-8.54878
10459772	Lipg	1.17706e-12	8.53871	-8.53871
10420988	Dpysl2	3.93019e-14	8.46172	-8.46172
10392739	Sdk2	1.1507e-11	8.4265	-8.4265
10540275	Gxylt2	1.6377e-10	8.35601	-8.35601
10482695	Cacnb4	4.71597e-09	8.33819	-8.33819
10370259	Col18a1	9.95026e-12	8.31645	-8.31645
10526120	Tpst1	7.0085e-12	8.25909	-8.25909
10497381	Cyp7b1	2.87814e-08	8.25736	-8.25736
10539263	Loxl3	1.37567e-11	8.25358	-8.25358
10379511	Ccl2	4.49918e-12	8.25279	-8.25279
10452301	Cd70	7.03406e-08	8.24935	-8.24935
10430745	Chadl	2.83218e-12	8.22092	-8.22092
10577190	Rasa3	1.53784e-11	8.19822	-8.19822
10350668	Glt25d2	5.07702e-07	8.19742	-8.19742
10434808	Tprg	2.10048e-07	8.17745	-8.17745
10587829	Plod2	5.32439e-11	8.1656	-8.1656
10474129	Pamr1	5.91693e-10	8.1557	-8.1557
10358569	Hmcn1	1.24657e-11	8.14177	-8.14177
10425161	Lgals1	1.18572e-13	8.11855	-8.11855
10521972	Pcdh7	6.37446e-12	8.06799	-8.06799
10489463	Slpi	1.46971e-12	8.05413	-8.05413
10454235	Asxl3	7.15339e-12	8.03618	-8.03618
10376950	Pmp22	1.93618e-11	8.01766	-8.01766
10381096	Igfbp4	1.57163e-12	8.00936	-8.00936
10590031	Itga9	7.30538e-12	8.00532	-8.00532
10362138	Vnn1	7.10198e-09	7.96421	-7.96421
10387743	Slc2a4	6.30531e-11	7.94796	-7.94796
10368638	Fam26e	3.95972e-10	7.94664	-7.94664
10344981	Pi15	3.00184e-11	7.92721	-7.92721
10458645	Ppp2r2b	9.17025e-11	7.90444	-7.90444
10499168	Kirrel	7.26974e-13	7.89321	-7.89321
10491699	Fgf2	1.21776e-10	7.86025	-7.86025
10436456	Pros1	6.72684e-13	7.84946	-7.84946
10401607	Pgf	3.07835e-09	7.84627	-7.84627
10358607	Hmcn1	1.17077e-10	7.84269	-7.84269
10584165	Kirrel3	8.42464e-11	7.80166	-7.80166
10358648	Hmcn1	1.95618e-10	7.79867	-7.79867
10492682	Fam198b	3.76739e-10	7.74811	-7.74811
10540401	Lrrn1	1.86999e-09	7.69856	-7.69856
10548892	Arhgdib	1.66673e-10	7.68103	-7.68103
10357705	Cntn2	1.21441e-08	7.64962	-7.64962
10358591	Hmcn1	1.23134e-10	7.61603	-7.61603
10391025	Krt15	3.77032e-13	7.53358	-7.53358
10454856	Psd2	3.33067e-16	7.53078	-7.53078
10358601	Hmcn1	1.71452e-09	7.51279	-7.51279
10431637	Cpne8	1.58489e-11	7.50768	-7.50768
10358557	Hmcn1	3.43852e-10	7.46774	-7.46774
10344990	Crispld1	8.47302e-11	7.43495	-7.43495
10394534	Osr1	7.79377e-14	7.42661	-7.42661
10404422	Serpinb6b	7.36847e-11	7.41885	-7.41885
10396877	Galntl1	9.91176e-11	7.41411	-7.41411
10391762	Gjc1	2.66454e-15	7.39841	-7.39841
10497505	Nlgn1	6.83353e-12	7.39641	-7.39641
10517967	Fblim1	3.33067e-15	7.38908	-7.38908
10358627	Hmcn1	1.31888e-10	7.33005	-7.33005
10588037	Rbp1	5.44009e-15	7.31293	-7.31293
10527649	6330406I15Rik	9.55501e-10	7.27971	-7.27971
10358513	Hmcn1	9.78559e-10	7.27622	-7.27622
10561212	Ltbp4	1.21298e-09	7.26168	-7.26168
10406817	Enc1	6.09846e-13	7.25364	-7.25364
10453233	Slc8a1	7.4999e-10	7.23281	-7.23281
10569714	Cacng7	4.22995e-14	7.15662	-7.15662
10507099	Gm12824	1.56002e-10	7.1292	-7.1292
10543273	Cttnbp2	2.16264e-10	7.09536	-7.09536
10480275	Nebl	2.79232e-12	7.01603	-7.01603
10375751	Adamts2	2.09935e-10	6.97499	-6.97499
10346150	Tmeff2	4.44655e-09	6.9578	-6.9578
10395163	Lamb1	1.04372e-12	6.95283	-6.95283
10373768	Selm	6.73024e-10	6.93298	-6.93298
10558410	Ptpre	9.54792e-12	6.85386	-6.85386
10490903	Car13	5.68434e-14	6.8488	-6.8488
10398240	Eml1	4.2395e-12	6.84842	-6.84842
10413047	Plau	1.19112e-09	6.82978	-6.82978
10578829	Palld	9.10383e-15	6.78007	-6.78007
10362596	Fyn	2.65991e-10	6.76551	-6.76551
10501971	Ank2	2.58633e-10	6.75321	-6.75321
10459643	4930503L19Rik	3.18459e-08	6.74204	-6.74204
10582466	Sult5a1	1.17643e-08	6.72232	-6.72232
10358537	Hmcn1	4.92939e-14	6.7176	-6.7176
10358589	Hmcn1	3.48594e-11	6.70074	-6.70074
10386033	Fat2	4.36087e-11	6.66471	-6.66471
10498018	Pcdh18	1.24287e-10	6.65403	-6.65403
10358621	Hmcn1	7.06837e-11	6.62031	-6.62031
10355536	Tns1	7.23402e-11	6.6143	-6.6143
10396314	Lrrc9	3.37171e-10	6.60879	-6.60879
10352838	Lamb3	1.9873e-14	6.60393	-6.60393
10473312	Fam171b	2.9953e-08	6.54421	-6.54421
10517053	Trnp1	6.12637e-11	6.51851	-6.51851
10537184	Cald1	3.63043e-14	6.51125	-6.51125
10485402	Fjx1	2.7044e-10	6.49335	-6.49335
10591905	Glb1l3	0.000139142	6.49313	-6.49313
10347277	Igfbp2	1.93112e-12	6.492	-6.492
10521678	Cd38	4.83278e-09	6.49083	-6.49083
10440427	D16Ertd472e	5.4726e-09	6.47691	-6.47691
10503334	Gem	3.22298e-13	6.41699	-6.41699
10564646	Sv2b	1.16151e-09	6.38737	-6.38737
10426315	Lrrk2	5.62058e-10	6.37088	-6.37088
10362201	Ctgf	2.89546e-13	6.36965	-6.36965
10593449	Layn	5.9723e-10	6.35082	-6.35082
10351298	Gpr161	2.20322e-10	6.35016	-6.35016
10434758	St6gal1	6.84651e-09	6.33958	-6.33958
10508052	Grik3	1.36879e-11	6.32018	-6.32018
10455901	Slc27a6	2.07419e-08	6.30652	-6.30652
10534343	Eln	9.92184e-12	6.29064	-6.29064
10363868	Fam13c	7.91754e-10	6.25893	-6.25893
10553833	Ndn	4.25708e-09	6.25389	-6.25389
10498935	Gucy1b3	9.86759e-10	6.22291	-6.22291
10456046	Pdgfrb	1.74149e-10	6.21943	-6.21943
10603764	Ndp	4.70211e-09	6.20422	-6.20422
10548817	Plbd1	1.01084e-10	6.19908	-6.19908
10368289	Enpp1	2.66787e-13	6.18934	-6.18934
10471474	Ak1	7.74092e-12	6.18328	-6.18328
10575534	St3gal2	6.00332e-09	6.18024	-6.18024
10417235	Gm2897	1.22621e-10	6.16514	-6.16514
10417315	Gm2897	1.22621e-10	6.16514	-6.16514
10491732	Fat4	2.32088e-10	6.16317	-6.16317
10366163	Slc6a15	4.87599e-10	6.16279	-6.16279
10400926	Rtn1	1.99646e-10	6.15574	-6.15574
10403584	Nid1	1.11956e-10	6.12734	-6.12734
10363173	Gja1	1.39842e-09	6.11772	-6.11772
10397275	D030025P21Rik	2.4509e-10	6.10929	-6.10929
10566543	Dchs1	1.11826e-10	6.08252	-6.08252
10355514	Tns1	3.82204e-11	6.06503	-6.06503
10369783	Zfp365	7.956e-10	6.06493	-6.06493
10367734	Ust	8.07318e-10	6.04994	-6.04994
10596812	6230427J02Rik	1.4253e-12	6.03713	-6.03713
10350146	Phlda3	2.64244e-12	6.03277	-6.03277
10523579	Arhgap24	2.03862e-09	5.99801	-5.99801
10532711	Cmklr1	3.85245e-10	5.99607	-5.99607
10477986	Nnat	1.25937e-10	5.99008	-5.99008
10376956	Hs3st3a1	7.05151e-09	5.90205	-5.90205
10358650	Hmcn1	3.73249e-09	5.88855	-5.88855
10571907	Mfap3l	1.184e-09	5.87768	-5.87768
10352661	Ptpn14	1.81188e-13	5.86777	-5.86777
10416195	Nkx3-1	3.0919e-08	5.80457	-5.80457
10382376	Ttyh2	8.58409e-11	5.74899	-5.74899
10549222	Bcat1	8.25659e-09	5.74585	-5.74585
10550487	Mill1	7.66281e-11	5.73253	-5.73253
10402325	Asb2	5.86615e-11	5.71992	-5.71992
10567564	Cdr2	7.55092e-09	5.70133	-5.70133
10590983	Panx1	1.63696e-10	5.69572	-5.69572
10439766	Pvrl3	9.44844e-10	5.68709	-5.68709
10358629	Hmcn1	4.23552e-09	5.67484	-5.67484
10398052	Serpina3h	2.31792e-10	5.67292	-5.67292
10365482	Timp3	1.14808e-12	5.6688	-5.6688
10417319	D830030K20Rik	1.23999e-09	5.66821	-5.66821
10551638	Lgals7	9.99201e-15	5.65654	-5.65654
10358603	Hmcn1	3.97136e-09	5.65238	-5.65238
10401527	Ltbp2	8.41327e-13	5.6519	-5.6519
10568392	Rgs10	2.04725e-13	5.64502	-5.64502
10606369	Itm2a	8.36668e-08	5.64105	-5.64105
10554063	Adamts17	1.77738e-10	5.62755	-5.62755
10603051	Ap1s2	1.37768e-07	5.6151	-5.6151
10358551	Hmcn1	4.08228e-09	5.61388	-5.61388
10485070	Mdk	5.92859e-14	5.59462	-5.59462
10513061	Ctnnal1	1.62759e-13	5.59198	-5.59198
10564482	Synm	4.07927e-09	5.58167	-5.58167
10552252	1600014C10Rik	8.65974e-14	5.58159	-5.58159
10372807	Msrb3	2.08844e-12	5.57801	-5.57801
10373223	Lrp1	3.9971e-08	5.56917	-5.56917
10560624	Apoe	3.3914e-10	5.56832	-5.56832
10600765	Pcyt1b	2.56066e-08	5.54515	-5.54515
10529732	Hs3st1	1.4132e-09	5.5336	-5.5336
10494445	Lix1l	1.90292e-13	5.52249	-5.52249
10484463	Serping1	8.60667e-10	5.52117	-5.52117
10514000	Mpdz	9.03299e-10	5.50193	-5.50193
10424905	Scx	1.4094e-10	5.48545	-5.48545
10380289	Mmd	6.94556e-12	5.4706	-5.4706
10408629	1300014I06Rik	6.53477e-13	5.43588	-5.43588
10433445	Abat	3.76177e-11	5.41897	-5.41897
10519693	Sema3d	8.49823e-09	5.4097	-5.4097
10523376	Fras1	6.09488e-10	5.40586	-5.40586
10436372	Dcbld2	5.95205e-10	5.39228	-5.39228
10466800	Pgm5	2.01031e-09	5.3658	-5.3658
10417302	Gm3002	1.10017e-09	5.35967	-5.35967
10600597	Tmem47	3.40949e-13	5.32166	-5.32166
10538354	1200009O22Rik	1.30064e-09	5.3176	-5.3176
10348451	Cxcr7	2.84943e-09	5.27141	-5.27141
10405047	Aspn	0.000641837	5.27119	-5.27119
10530841	Igfbp7	8.52651e-14	5.26145	-5.26145
10383953	Emid1	2.62679e-13	5.26102	-5.26102
10519555	Abcb1b	2.2784e-07	5.25425	-5.25425
10546421	Prickle2	4.01152e-09	5.25042	-5.25042
10607183	Lhfpl1	3.22786e-11	5.24741	-5.24741
10417366	ENSMUSG00000068790	2.71025e-10	5.22466	-5.22466
10602896	Gpr64	1.62365e-09	5.21246	-5.21246
10496494	Tspan5	3.224e-11	5.19466	-5.19466
10368585	Nkain2	2.94475e-10	5.18988	-5.18988
10438753	Leprel1	6.38711e-12	5.16314	-5.16314
10582162	Cotl1	4.1358e-12	5.16187	-5.16187
10469457	Plxdc2	4.03988e-11	5.1547	-5.1547
10424543	Wisp1	5.4253e-11	5.15363	-5.15363
10603000	Rai2	3.03641e-09	5.15057	-5.15057
10395961	Lrfn5	3.0839e-08	5.08359	-5.08359
10361139	Traf5	5.53264e-11	5.07981	-5.07981
10529206	Fndc4	2.79261e-11	5.07935	-5.07935
10447082	Cyp1b1	9.29851e-09	5.07627	-5.07627
10405179	S1pr3	8.8161e-09	5.06291	-5.06291
10423243	Cdh10	2.14796e-08	5.04524	-5.04524
10421950	Dach1	1.18107e-08	5.01324	-5.01324
10357833	Atp2b4	2.78236e-08	5.01223	-5.01223
10542575	Pde3a	3.54737e-08	5.00489	-5.00489
10455721	Sncaip	8.53106e-11	4.95916	-4.95916
10369655	Stox1	1.61574e-08	4.9467	-4.9467
10417421	Gm3696	1.56196e-09	4.94633	-4.94633
10513805	Dbc1	1.28753e-10	4.94607	-4.94607
10417226	Gm3002	4.76934e-09	4.93524	-4.93524
10350516	Ptgs2	1.16784e-08	4.92972	-4.92972
10455942	A730017C20Rik	7.81623e-08	4.92738	-4.92738
10388488	Fam101b	3.17124e-12	4.92403	-4.92403
10428619	Enpp2	6.56679e-09	4.92259	-4.92259
10412549	D830030K20Rik	2.4501e-09	4.921	-4.921
10509280	Hspg2	8.48666e-12	4.91244	-4.91244
10358523	Hmcn1	1.87128e-09	4.90643	-4.90643
10417245	Gm1973	8.08333e-09	4.89698	-4.89698
10474096	Lrrc4c	4.539e-10	4.88397	-4.88397
10363146	Slc35f1	7.42694e-08	4.88346	-4.88346
10394593	Fam49a	3.15574e-11	4.86431	-4.86431
10492355	Mme	4.9876e-10	4.85162	-4.85162
10507101	Gm12824	2.35404e-09	4.85056	-4.85056
10587383	Cd109	1.09171e-07	4.84068	-4.84068
10503835	Rragd	2.35259e-08	4.83776	-4.83776
10404913	Cap2	1.68074e-09	4.83022	-4.83022
10427862	Cdh6	1.48851e-08	4.80932	-4.80932
10513739	Tnc	1.21278e-08	4.79196	-4.79196
10417461	Gm10406	4.00685e-10	4.78756	-4.78756
10456988	Pard6g	3.8498e-09	4.78694	-4.78694
10401109	Gpx2	2.93206e-08	4.77768	-4.77768
10453057	Cyp1b1	1.13654e-11	4.77274	-4.77274
10520452	Il6	6.90171e-05	4.76449	-4.76449
10358611	Hmcn1	6.19322e-11	4.72938	-4.72938
10575976	Crispld2	1.35655e-11	4.72411	-4.72411
10504838	Nr4a3	9.40898e-11	4.72151	-4.72151
10458843	Sema6a	2.5388e-10	4.69246	-4.69246
10366746	Lrig3	5.3868e-13	4.68836	-4.68836
10368970	Prdm1	1.89484e-08	4.68572	-4.68572
10427461	Ptger4	6.6458e-13	4.67565	-4.67565
10417258	Gm3002	1.22867e-08	4.66008	-4.66008
10495891	Arsj	7.33387e-08	4.64973	-4.64973
10457733	B4galt6	1.54159e-08	4.62777	-4.62777
10412520	Gm3002	7.40539e-09	4.62575	-4.62575
10547100	Plxnd1	1.90379e-08	4.62152	-4.62152
10472923	Ak4	4.88413e-05	4.62148	-4.62148
10554013	Chsy1	2.67009e-12	4.61009	-4.61009
10417326	Gm3002	2.09619e-09	4.60261	-4.60261
10595702	1190002N15Rik	1.34436e-07	4.59968	-4.59968
10471882	Olfml2a	6.20739e-06	4.59129	-4.59129
10447317	Epas1	2.47917e-11	4.58583	-4.58583
10391504	Meox1	2.38049e-08	4.58164	-4.58164
10555197	Mtap6	7.22905e-10	4.57579	-4.57579
10436590	2810055G20Rik	2.22155e-11	4.57239	-4.57239
10543967	Dgki	1.5288e-07	4.56604	-4.56604
10555186	Wnt11	1.66934e-08	4.56311	-4.56311
10596680	Sema3b	3.08719e-06	4.55442	-4.55442
10417373	Gm10406	4.52221e-09	4.55191	-4.55191
10417286	Gm3002	1.37266e-08	4.52364	-4.52364
10358599	Hmcn1	5.53822e-09	4.52204	-4.52204
10417264	Gm3002	5.10859e-09	4.51559	-4.51559
10538811	Prdm5	2.00892e-09	4.50133	-4.50133
10494821	Tspan2	1.49837e-10	4.47481	-4.47481
10355456	Mreg	9.36652e-07	4.47145	-4.47145
10529656	Nsg1	6.24972e-10	4.45224	-4.45224
10581395	Slc12a4	4.18623e-08	4.44738	-4.44738
10594103	2410076I21Rik	3.6526e-07	4.43639	-4.43639
10346607	Fzd7	1.9994e-12	4.41841	-4.41841
10377215	Gas7	4.38649e-09	4.41614	-4.41614
10407211	Ppap2a	1.36985e-10	4.41342	-4.41342
10428796	Fbxo32	7.65321e-12	4.39834	-4.39834
10417446	4930555G01Rik	1.48106e-08	4.39742	-4.39742
10417452	4930555G01Rik	1.48106e-08	4.39742	-4.39742
10603746	Maob	6.95843e-10	4.37097	-4.37097
10436666	Jam2	2.28165e-07	4.34936	-4.34936
10352905	Cd34	1.53732e-08	4.33769	-4.33769
10493114	Nes	2.15226e-06	4.32692	-4.32692
10376832	Adora2b	1.20717e-07	4.32144	-4.32144
10498907	Glrb	2.56626e-08	4.30925	-4.30925
10347497	Wnt10a	6.75434e-10	4.30386	-4.30386
10346164	Sdpr	3.54272e-13	4.30106	-4.30106
10447065	Fam82a1	4.60891e-09	4.30039	-4.30039
10453604	Bambi	7.04992e-13	4.29584	-4.29584
10412517	Gm3002	2.61626e-10	4.2952	-4.2952
10364593	Cnn2	1.86839e-11	4.29385	-4.29385
10507433	Ptch2	2.29559e-07	4.28338	-4.28338
10601343	Magee1	1.18517e-08	4.27501	-4.27501
10554599	Adamtsl3	3.4587e-08	4.26976	-4.26976
10605256	Flna	7.94609e-12	4.26945	-4.26945
10481857	Pbx3	1.42786e-12	4.26523	-4.26523
10498024	Slc7a11	1.61032e-06	4.26477	-4.26477
10456329	5330437I02Rik	1.11939e-07	4.22365	-4.22365
10554045	Adamts17	3.00588e-08	4.22091	-4.22091
10381122	Fkbp10	3.70442e-09	4.21265	-4.21265
10417485	Gm1973	2.17812e-08	4.20615	-4.20615
10412537	Gm3002	1.37695e-08	4.20166	-4.20166
10440344	Robo2	4.47239e-09	4.19692	-4.19692
10501402	Gpsm2	3.70158e-08	4.19443	-4.19443
10469255	Prkcq	1.75197e-06	4.19148	-4.19148
10600825	Zc3h12b	2.66317e-08	4.1883	-4.1883
10358573	Hmcn1	5.88313e-08	4.17996	-4.17996
10576235	Dpep1	2.02219e-07	4.16519	-4.16519
10417359	Gm3002	8.36951e-09	4.15468	-4.15468
10587639	Nt5e	1.72412e-11	4.14064	-4.14064
10543802	Plxna4	1.64195e-06	4.13885	-4.13885
10599962	Mamld1	9.39512e-11	4.13313	-4.13313
10573115	Rnf150	1.58052e-09	4.13074	-4.13074
10567355	Gprc5b	2.34701e-12	4.12752	-4.12752
10556067	Syt9	2.91345e-12	4.12125	-4.12125
10535043	Pdgfa	5.17248e-11	4.12122	-4.12122
10370651	BC005764	1.4861e-09	4.10153	-4.10153
10417492	Gm5458 // Gm5458 // Gm5458 // Gm5458	5.77577e-08	4.09653	-4.09653
10412207	Gpx8	4.85234e-12	4.09516	-4.09516
10587107	Myo5a	1.08e-09	4.0856	-4.0856
10445839	Kif6	4.35536e-08	4.08	-4.08
10352143	Kif26b	1.02668e-08	4.07147	-4.07147
10506201	Ror1	2.6315e-11	4.06308	-4.06308
10459227	Mir143	1.73637e-09	4.05777	-4.05777
10556413	Micalcl	1.05649e-08	4.05274	-4.05274
10519140	Mmp23	3.66237e-09	4.03831	-4.03831
10408935	Gm10786	5.92611e-09	4.03681	-4.03681
10417408	D830030K20Rik	4.5898e-08	4.03318	-4.03318
10587241	Hmgcll1	4.30036e-08	4.02421	-4.02421
10378367	Trpv3	2.75859e-07	4.01444	-4.01444
10366546	Cpm	2.30069e-05	4.01169	-4.01169
10492720	Mtap9	3.89408e-08	4.00934	-4.00934
10445268	Gpr116	1.56923e-07	4.00834	-4.00834
10565794	Serpinh1	1.48173e-11	4.0023	-4.0023
10503023	Cth	3.458e-08	3.99839	-3.99839
10390560	Stac2	5.22951e-11	3.97922	-3.97922
10507826	Hpcal4	7.60615e-08	3.97699	-3.97699
10530633	Sgcb	5.36245e-10	3.96428	-3.96428
10361265	Mir205	2.2334e-07	3.9601	-3.9601
10455080	Pcdhb9	5.69154e-08	3.95556	-3.95556
10379936	Tbx2	2.56456e-09	3.94944	-3.94944
10535577	Tmem130	1.83566e-09	3.94635	-3.94635
10417773	Gm5458	4.13182e-08	3.93289	-3.93289
10358991	BC034090	1.52276e-09	3.93199	-3.93199
10412513	Gm1973	3.55985e-08	3.93091	-3.93091
10546567	A130022J15Rik	3.94534e-11	3.92982	-3.92982
10358609	Hmcn1	4.55114e-09	3.92733	-3.92733
10417415	Gm1973	5.08037e-08	3.91456	-3.91456
10591127	Fat3	3.09732e-07	3.89985	-3.89985
10487392	Kcnip3	1.64003e-08	3.89049	-3.89049
10507612	Lepre1	3.15455e-09	3.88174	-3.88174
10438708	Masp1	1.09108e-07	3.87883	-3.87883
10371379	Nuak1	6.62344e-11	3.87151	-3.87151
10362245	Epb4.1l2	5.29552e-11	3.86847	-3.86847
10452047	Ptprs	1.94067e-12	3.85527	-3.85527
10514576	Kank4	2.44182e-11	3.85441	-3.85441
10448967	Sox8	1.29121e-09	3.85347	-3.85347
10584674	Mcam	9.40992e-11	3.85098	-3.85098
10482920	Cd302	2.74561e-07	3.83535	-3.83535
10561128	Cyp2s1	7.63313e-08	3.82426	-3.82426
10386951	Hs3st3b1	3.68027e-09	3.81467	-3.81467
10390860	Krt23	8.89313e-11	3.80977	-3.80977
10491414	Usp13	1.42366e-07	3.80928	-3.80928
10417458	Gm5458	1.03144e-07	3.7971	-3.7971
10349968	Chi3l1	2.28533e-08	3.793	-3.793
10423471	Ctnnd2	1.09013e-10	3.79038	-3.79038
10354309	Col5a2	9.95107e-06	3.78598	-3.78598
10508533	Col16a1	1.2191e-11	3.76544	-3.76544
10583519	Icam1	2.23419e-10	3.76193	-3.76193
10352920	Xkr4	3.61468e-07	3.76178	-3.76178
10417501	Gm5458	1.32985e-07	3.74969	-3.74969
10501734	Palmd	8.28615e-12	3.74758	-3.74758
10381601	Mdk // Mdk	2.02469e-11	3.74553	-3.74553
10361323	Cnksr3	1.75835e-10	3.73775	-3.73775
10355893	Epha4	6.97531e-12	3.73601	-3.73601
10490794	Pkia	3.35134e-10	3.73129	-3.73129
10371916	4930485B16Rik	1.32207e-07	3.72755	-3.72755
10417411	Gm3002	4.20127e-07	3.72465	-3.72465
10417239	Gm1973	1.08196e-07	3.72262	-3.72262
10549388	Pthlh	3.01447e-10	3.71513	-3.71513
10365428	Btbd11	8.52818e-09	3.71436	-3.71436
10480090	Itga8	8.79088e-10	3.70906	-3.70906
10573747	Adcy7	7.50673e-09	3.69698	-3.69698
10414333	Samd4	8.52479e-08	3.69538	-3.69538
10499811	Npr1	5.96742e-08	3.69471	-3.69471
10453867	Rbbp8	2.65596e-10	3.68574	-3.68574
10461979	Aldh1a1	6.17218e-08	3.67415	-3.67415
10556598	Xylt1	3.76273e-08	3.6711	-3.6711
10537062	Mest	5.33251e-05	3.66343	-3.66343
10483865	Fkbp7	6.2146e-11	3.66109	-3.66109
10554752	Nox4	4.42653e-08	3.6564	-3.6564
10524327	Mn1	8.44569e-09	3.6552	-3.6552
10498584	Rarres1	8.01051e-07	3.64973	-3.64973
10506488	Ppap2b	2.51377e-12	3.64322	-3.64322
10600921	Stard8	5.26766e-09	3.63819	-3.63819
10592891	Phldb1	1.20785e-09	3.62866	-3.62866
10561187	Mia1	3.7161e-09	3.62546	-3.62546
10482968	Pla2r1	8.34388e-07	3.62211	-3.62211
10581013	Cdh11	1.39655e-11	3.61845	-3.61845
10420846	Fzd3	6.96265e-11	3.60951	-3.60951
10417504	Gm1973	1.67801e-07	3.59585	-3.59585
10435271	Heg1	1.32185e-11	3.59317	-3.59317
10541799	Lpar5	7.16417e-10	3.58522	-3.58522
10412543	Gm1973	1.58398e-07	3.58186	-3.58186
10492448	Ptx3	4.62751e-06	3.57995	-3.57995
10371740	Ano4	4.24047e-07	3.56415	-3.56415
10416251	Egr3	9.41224e-11	3.56301	-3.56301
10482500	Rnd3	9.35281e-11	3.55484	-3.55484
10365817	Ntn4	3.48905e-07	3.55483	-3.55483
10371607	Dram1	3.45407e-09	3.55107	-3.55107
10504375	Npr2	1.30174e-10	3.54011	-3.54011
10474419	Lgr4	2.40672e-09	3.53859	-3.53859
10560190	Ehd2	2.90578e-11	3.53023	-3.53023
10417253	Gm1973	1.83814e-07	3.5185	-3.5185
10417281	Gm1973	1.83814e-07	3.5185	-3.5185
10503410	Tmem64	8.73082e-11	3.51535	-3.51535
10585699	Fabp5	2.12356e-06	3.51529	-3.51529
10383731	Smtn	1.52706e-09	3.51456	-3.51456
10587748	Adamts7	1.8851e-09	3.51361	-3.51361
10435266	Heg1	1.93207e-10	3.50656	-3.50656
10505132	Akap2	8.61109e-11	3.50178	-3.50178
10453318	Abcg5	4.04625e-07	3.49786	-3.49786
10603583	Srpx	1.00738e-06	3.49183	-3.49183
10351455	Rgs5	1.4454e-06	3.49037	-3.49037
10420891	Scara3	1.05417e-05	3.48869	-3.48869
10490838	Fabp5	7.74219e-07	3.48369	-3.48369
10407782	Edaradd	1.41343e-07	3.4823	-3.4823
10551336	Numbl	2.9913e-08	3.46069	-3.46069
10430006	Slc39a4	1.20391e-07	3.46057	-3.46057
10438626	Etv5	3.19011e-07	3.45166	-3.45166
10500808	Olfml3	9.90956e-10	3.44464	-3.44464
10356712	Kif1a	7.31262e-10	3.44283	-3.44283
10428998	Asap1	6.12014e-11	3.43775	-3.43775
10407955	Epdr1	7.90884e-09	3.43567	-3.43567
10417769	Gm2897	6.16904e-10	3.4248	-3.4248
10425623	Csdc2	2.18084e-08	3.4213	-3.4213
10425287	Kdelr3	2.23347e-09	3.42109	-3.42109
10374366	Egfr	7.63511e-12	3.41975	-3.41975
10385635	Zfp354c	1.21651e-09	3.41859	-3.41859
10393936	Cbr2	3.02811e-11	3.41781	-3.41781
10456018	Arsi	5.25826e-06	3.41241	-3.41241
10419790	Jub	1.6424e-09	3.40907	-3.40907
10458046	D0H4S114	3.85026e-11	3.40134	-3.40134
10434845	Il1rap	8.98293e-11	3.4011	-3.4011
10516789	Ptpru	3.32375e-08	3.39637	-3.39637
10478692	Slc2a10	2.84593e-05	3.39285	-3.39285
10379518	Ccl7	1.12599e-06	3.39151	-3.39151
10427590	Slc1a3	1.80016e-07	3.37241	-3.37241
10436304	Abi3bp	4.08382e-06	3.37116	-3.37116
10440002	Gpr128	6.57421e-09	3.36826	-3.36826
10456005	Cd74	4.2581e-05	3.36728	-3.36728
10519879	Speer4f // Speer4f	2.08577e-08	3.36511	-3.36511
10556381	Mical2	1.52912e-08	3.36454	-3.36454
10543017	Pdk4	5.20977e-11	3.36305	-3.36305
10364502	Palm	1.49897e-08	3.35992	-3.35992
10357115	Dsel	6.51079e-11	3.35943	-3.35943
10551736	Ppp1r14a	8.75672e-08	3.3446	-3.3446
10578123	Rbpms	2.96217e-10	3.33907	-3.33907
10600836	Msn	7.25902e-11	3.33732	-3.33732
10545458	Tcf7l1	6.59319e-11	3.32229	-3.32229
10515500	B4galt2	5.29773e-08	3.31514	-3.31514
10356475	Arl4c	1.12528e-09	3.3146	-3.3146
10527936	Fzd1	4.87646e-10	3.31118	-3.31118
10503876	Srsf13b	1.65202e-07	3.29791	-3.29791
10591884	Glb1l2	2.53454e-06	3.29756	-3.29756
10508879	Fam46b	1.98468e-10	3.29702	-3.29702
10407286	BC067074	4.01986e-07	3.28912	-3.28912
10511290	Tnfrsf18	4.50162e-06	3.28821	-3.28821
10412345	Parp8	1.41078e-11	3.28547	-3.28547
10501164	Csf1	1.26312e-10	3.27139	-3.27139
10499431	Syt11	4.08417e-09	3.2671	-3.2671
10377319	Myh10	1.36291e-09	3.26626	-3.26626
10592251	Pknox2	8.75886e-07	3.26337	-3.26337
10391332	Ptrf	2.82803e-11	3.26161	-3.26161
10594825	Aqp9	2.92895e-08	3.25674	-3.25674
10363901	Etv5	8.43985e-07	3.25587	-3.25587
10524310	Ttc28	1.27282e-10	3.25237	-3.25237
10536220	Col1a2	9.5316e-09	3.23792	-3.23792
10564631	Slco3a1	2.4628e-08	3.23334	-3.23334
10531931	Sparcl1	2.93597e-08	3.23119	-3.23119
10505143	Akap2	7.61132e-10	3.23014	-3.23014
10380566	Phospho1	8.87921e-07	3.22209	-3.22209
10402211	Fbln5	1.75969e-06	3.21597	-3.21597
10522749	Lphn3	1.29094e-08	3.21396	-3.21396
10370510	Syde1	2.97383e-11	3.21088	-3.21088
10379344	Gm10387	1.1067e-06	3.20796	-3.20796
10438815	1600021P15Rik	1.50336e-08	3.20782	-3.20782
10524284	Ttc28	4.30469e-11	3.19178	-3.19178
10364494	Fstl3	4.75965e-11	3.18955	-3.18955
10430660	Pdgfb	1.84587e-09	3.18656	-3.18656
10460585	Fosl1	2.06716e-10	3.18471	-3.18471
10427898	Fbxl7	1.48685e-08	3.18398	-3.18398
10605431	Rab39b	5.80057e-07	3.18052	-3.18052
10385776	Tcf7	4.31972e-08	3.17365	-3.17365
10440099	St3gal6	2.14141e-06	3.17235	-3.17235
10419578	Ndrg2	2.25417e-09	3.17112	-3.17112
10472538	Dhrs9	9.58512e-06	3.15748	-3.15748
10415411	Nynrin	4.45365e-08	3.14825	-3.14825
10354529	1700019D03Rik	5.67323e-08	3.14769	-3.14769
10474700	Thbs1	4.4432e-11	3.1476	-3.1476
10504817	Tgfbr1	1.77393e-10	3.14602	-3.14602
10556456	Tead1	1.12297e-10	3.14586	-3.14586
10412495	Gm3002	5.8825e-09	3.14218	-3.14218
10517609	Cda	4.61559e-07	3.13436	-3.13436
10508651	Sdc3	2.65778e-10	3.13291	-3.13291
10455071	Pcdhb7	5.69688e-07	3.12535	-3.12535
10605493	Prrg1	7.31953e-08	3.1135	-3.1135
10457888	5730494M16Rik	2.49978e-10	3.10889	-3.10889
10605797	Arhgef9	3.46163e-06	3.10475	-3.10475
10354247	Fhl2	1.93773e-07	3.09744	-3.09744
10505120	Palm2	3.07375e-10	3.08037	-3.08037
10446763	Lbh	7.59197e-10	3.07813	-3.07813
10459288	Adrb2	2.50629e-10	3.07189	-3.07189
10533345	Aldh2	1.35254e-08	3.0671	-3.0671
10349694	Pm20d1	5.89843e-07	3.0644	-3.0644
10458560	Fgf1	2.11081e-10	3.04753	-3.04753
10462035	Ldhb	4.11847e-09	3.04597	-3.04597
10369236	Edar	2.87374e-08	3.04124	-3.04124
10396170	Frmd6	3.92396e-10	3.03814	-3.03814
10397912	Unc79	2.04647e-06	3.03699	-3.03699
10566454	Prkcdbp	6.33609e-10	3.03413	-3.03413
10389879	Wfikkn2	2.53531e-10	3.02791	-3.02791
10428579	Ext1	3.20527e-08	3.02333	-3.02333
10501468	Ntng1	6.7173e-10	3.01809	-3.01809
10456184	Apcdd1	4.09642e-07	3.018	-3.018
10504424	Reck	5.53974e-09	3.01708	-3.01708
10407481	Pfkp	7.11195e-10	3.01516	-3.01516
10395659	Coch	9.53445e-06	3.01347	-3.01347
10607646	Nhs	9.12353e-08	3.01289	-3.01289
10422728	Dab2	7.53157e-07	3.00509	-3.00509
10496324	Slc39a8	3.00221e-05	3.00413	-3.00413
10402554	Bcl11b	8.04214e-10	3.00351	-3.00351
10531560	Antxr2	2.00619e-09	2.99964	-2.99964
10524089	Plcxd1	6.80594e-07	2.9899	-2.9899
10517005	Gpr3	2.98324e-08	2.9897	-2.9897
10565456	Prss23	2.69906e-08	2.98792	-2.98792
10562211	Fxyd1	3.49113e-07	2.98542	-2.98542
10508436	Sync	1.10686e-07	2.97983	-2.97983
10371332	Aldh1l2	4.31511e-07	2.97721	-2.97721
10556442	Tead1	4.01756e-10	2.97665	-2.97665
10491182	Eif5a2	9.41069e-10	2.976	-2.976
10478997	Tcfap2c	3.35387e-10	2.97312	-2.97312
10479379	Slco4a1	2.82035e-07	2.97242	-2.97242
10355534	Tns1	2.355e-08	2.96512	-2.96512
10416273	Phyhip	1.651e-08	2.96415	-2.96415
10479852	Camk1d	5.00959e-06	2.96298	-2.96298
10578572	Stox2	1.47464e-09	2.96189	-2.96189
10381154	Cnp	2.22704e-09	2.95656	-2.95656
10577226	2610019F03Rik	1.51105e-08	2.9554	-2.9554
10492136	Dclk1	1.2536e-06	2.95346	-2.95346
10607012	Col4a6	6.57045e-10	2.95305	-2.95305
10508500	Bai2	2.81641e-09	2.94967	-2.94967
10554819	Me3	2.0976e-07	2.9467	-2.9467
10448690	Npw	1.37821e-07	2.93874	-2.93874
10365974	Dcn	1.42099e-08	2.93671	-2.93671
10359929	Ddr2	1.05893e-07	2.93391	-2.93391
10506254	Raver2	2.83643e-07	2.92969	-2.92969
10521337	Rgs12	4.83963e-08	2.92801	-2.92801
10362968	Bves	8.26246e-07	2.92671	-2.92671
10417371	Gm3696	5.16483e-09	2.92282	-2.92282
10481349	Ntng2	1.74061e-06	2.91763	-2.91763
10416302	Hr	7.01615e-09	2.91232	-2.91232
10455050	Pcdhb2	2.2227e-07	2.91106	-2.91106
10358713	1700025G04Rik	7.11133e-08	2.9078	-2.9078
10525419	P2rx7	3.84007e-08	2.90385	-2.90385
10416974	Gpc6	8.46163e-09	2.89565	-2.89565
10571601	Pdlim3	3.73208e-10	2.89334	-2.89334
10547869	Leprel2	6.34945e-08	2.89173	-2.89173
10576971	Irs2	5.14421e-10	2.88176	-2.88176
10594540	Plekho2	2.24694e-06	2.88176	-2.88176
10346000	Gulp1	1.44323e-07	2.88074	-2.88074
10542093	Nrip2	1.7026e-08	2.88026	-2.88026
10570483	Arhgef10	3.09088e-08	2.88024	-2.88024
10464409	Nanos1	5.35362e-06	2.87797	-2.87797
10432404	Tuba1a	4.56541e-10	2.87781	-2.87781
10547641	Slc2a3	2.31055e-06	2.87664	-2.87664
10591135	Fat3	3.32044e-07	2.87537	-2.87537
10549097	Ldhb	4.32609e-09	2.87537	-2.87537
10597413	Crtap	1.21421e-08	2.86882	-2.86882
10411229	F2r	2.16419e-07	2.86617	-2.86617
10361882	Nhsl1	4.435e-09	2.8645	-2.8645
10481845	Fam125b	1.07791e-07	2.86314	-2.86314
10543145	Thsd7a	5.32301e-06	2.86036	-2.86036
10542738	Rassf8	1.42285e-08	2.85801	-2.85801
10352234	Itpkb	2.22262e-08	2.85434	-2.85434
10399965	F730043M19Rik	6.04686e-07	2.85351	-2.85351
10587023	Rab27a	9.37055e-08	2.84483	-2.84483
10535053	Prkar1b	1.45457e-07	2.8305	-2.8305
10543524	Gcc1	3.55671e-09	2.82826	-2.82826
10348194	Efhd1	3.11339e-05	2.82547	-2.82547
10350506	Fam5c	1.20255e-07	2.82538	-2.82538
10462922	Plce1	3.72436e-09	2.81522	-2.81522
10527940	Cdk14	1.29325e-09	2.81364	-2.81364
10415413	Nynrin	2.16358e-07	2.80803	-2.80803
10511901	Ankrd6	2.43705e-06	2.79365	-2.79365
10509777	Iffo2	2.52585e-09	2.78978	-2.78978
10480939	4932418E24Rik	5.28857e-06	2.78903	-2.78903
10362538	Lama4	5.42879e-06	2.78298	-2.78298
10524312	Ttc28	1.68523e-09	2.78132	-2.78132
10458247	Lrrtm2	8.18084e-09	2.78068	-2.78068
10547613	Rimklb	1.73377e-05	2.77998	-2.77998
10534168	Auts2	5.95169e-10	2.77993	-2.77993
10554655	Mex3b	1.00902e-06	2.77574	-2.77574
10408937	Atxn1	4.90966e-08	2.77304	-2.77304
10528038	Adam22	1.43945e-06	2.76686	-2.76686
10363350	P4ha1	6.523e-09	2.76512	-2.76512
10381603	Fzd2	5.85729e-09	2.76203	-2.76203
10529957	Gpr125	2.81196e-10	2.7565	-2.7565
10498952	Gucy1a3	5.53387e-06	2.75457	-2.75457
10515007	Gpx7	1.56666e-06	2.75259	-2.75259
10441740	Agpat4	1.12488e-06	2.74821	-2.74821
10406676	Lhfpl2	3.97014e-08	2.74796	-2.74796
10554094	Igf1r	3.41064e-09	2.74464	-2.74464
10606728	Gm10344	1.71781e-07	2.74189	-2.74189
10576911	Efnb2	2.28301e-08	2.74032	-2.74032
10358057	Shisa4	6.39421e-07	2.74019	-2.74019
10604564	Gpc4	2.0688e-08	2.73935	-2.73935
10586433	Rbpms2	3.59764e-05	2.73876	-2.73876
10482772	Nr4a2	1.99882e-09	2.73577	-2.73577
10576417	Galnt2	3.07055e-08	2.73099	-2.73099
10555736	Olfr558	8.33808e-06	2.73012	-2.73012
10428604	Tnfrsf11b	1.9518e-06	2.72543	-2.72543
10381809	Itgb3	2.01546e-07	2.72486	-2.72486
10426467	Tmem117	2.09022e-06	2.72064	-2.72064
10410124	Ctsl	1.11352e-08	2.71883	-2.71883
10554945	Prcp	9.55733e-10	2.71471	-2.71471
10436978	Cbr3	1.3477e-06	2.71248	-2.71248
10372177	Tmtc2	4.80441e-08	2.69864	-2.69864
10410695	Rhobtb3	1.06865e-06	2.69503	-2.69503
10517587	Alpl	8.82654e-11	2.6917	-2.6917
10363445	4632428N05Rik	4.92233e-06	2.68713	-2.68713
10528207	Cd36	1.2849e-05	2.68067	-2.68067
10602009	Rnf128	2.98753e-08	2.67934	-2.67934
10520304	Actr3b	2.16872e-06	2.67931	-2.67931
10356403	Kcnj13	9.02587e-05	2.67109	-2.67109
10552982	Plekha4	2.87665e-07	2.66559	-2.66559
10351293	Dpt	2.1019e-06	2.66328	-2.66328
10358816	Lamc1	5.93359e-07	2.66108	-2.66108
10565315	Fah	1.76474e-08	2.66086	-2.66086
10502552	Clca1	1.74845e-06	2.66008	-2.66008
10432473	Nckap5l	8.56476e-08	2.65831	-2.65831
10572398	Crlf1	2.81684e-08	2.65558	-2.65558
10547282	Zfp9	1.1806e-06	2.65491	-2.65491
10571467	Pdgfrl	2.9103e-07	2.65391	-2.65391
10499766	Slc27a3	2.06561e-06	2.65332	-2.65332
10462281	Vldlr	3.82084e-08	2.64822	-2.64822
10473880	Lrp4	2.45335e-09	2.64805	-2.64805
10477717	Procr	5.45523e-06	2.64561	-2.64561
10586993	Pygo1	7.72653e-07	2.64338	-2.64338
10414623	E130112L23Rik	8.40889e-09	2.64292	-2.64292
10553354	Nav2	2.4121e-06	2.63797	-2.63797
10382802	Sphk1	3.15185e-09	2.63342	-2.63342
10549762	Ccdc106	5.07615e-06	2.62913	-2.62913
10600857	Heph	8.77182e-06	2.62602	-2.62602
10367634	Akap12	1.19174e-05	2.62497	-2.62497
10362767	Mical1	1.37642e-06	2.61833	-2.61833
10591118	Fat3	1.01191e-05	2.61315	-2.61315
10369688	Tet1	8.26326e-08	2.61017	-2.61017
10505705	Sh3gl2	3.21089e-07	2.60711	-2.60711
10496872	Eltd1	3.57106e-05	2.60629	-2.60629
10497265	Fabp4	8.64473e-06	2.60594	-2.60594
10398326	Meg3	8.59031e-05	2.60568	-2.60568
10580382	Neto2	0.000230555	2.60556	-2.60556
10586248	Dennd4a	7.37888e-07	2.60429	-2.60429
10349051	Tnfrsf11a	2.797e-09	2.60227	-2.60227
10425158	Pdxp	1.8996e-05	2.59956	-2.59956
10424559	Khdrbs3	4.72335e-08	2.59481	-2.59481
10554814	Prss23	5.64283e-07	2.58939	-2.58939
10404429	Serpinb9	4.07483e-07	2.58889	-2.58889
10505674	Cntln	6.14335e-06	2.58656	-2.58656
10599654	Cxx1c	2.33011e-07	2.58471	-2.58471
10358717	1700025G04Rik	6.42891e-09	2.58458	-2.58458
10522503	Pdgfra	5.19567e-05	2.58344	-2.58344
10350733	Rgs16	0.000139194	2.58276	-2.58276
10357870	Prelp	3.49309e-09	2.58216	-2.58216
10575844	Cdh13	5.06035e-09	2.57779	-2.57779
10489092	9830001H06Rik	6.1047e-08	2.57599	-2.57599
10598178	Disp1	5.58854e-09	2.57141	-2.57141
10581664	Il34	6.09143e-06	2.5709	-2.5709
10468668	Afap1l2	1.93472e-06	2.56896	-2.56896
10495035	Slc16a1	6.66189e-06	2.56892	-2.56892
10370210	Col6a1	9.67999e-06	2.56855	-2.56855
10431749	Adamts20	5.97064e-05	2.56822	-2.56822
10579812	Ednra	4.20706e-06	2.56203	-2.56203
10369844	Bicc1	4.85987e-05	2.55844	-2.55844
10455108	Pcdhb16	2.34687e-06	2.55568	-2.55568
10586246	Dennd4a	4.59663e-07	2.55237	-2.55237
10346843	Nrp2	4.27614e-07	2.55111	-2.55111
10582275	Slc7a5	1.26213e-05	2.55034	-2.55034
10566993	Galntl4	2.06057e-07	2.54883	-2.54883
10595298	Filip1	1.00045e-06	2.54842	-2.54842
10357965	Lgr6	3.57731e-08	2.54768	-2.54768
10584615	Pvrl1	1.23605e-08	2.54703	-2.54703
10401891	Ston2	2.61298e-07	2.54549	-2.54549
10584604	Trim29	8.56747e-10	2.54485	-2.54485
10463070	Entpd1	1.62747e-07	2.54359	-2.54359
10559796	Peg3	1.80239e-06	2.54346	-2.54346
10436809	4931408A02Rik	1.46189e-06	2.5427	-2.5427
10422348	Uggt2	9.04119e-09	2.54257	-2.54257
10369171	9530009G21Rik	1.80934e-05	2.54171	-2.54171
10476314	Prnp	7.66586e-08	2.54119	-2.54119
10436596	2810055G20Rik	4.47905e-08	2.53459	-2.53459
10594661	Tpm1	2.71501e-08	2.5337	-2.5337
10415408	Nynrin	9.22298e-08	2.53339	-2.53339
10369702	Tet1	7.21424e-08	2.52999	-2.52999
10523727	Pkd2	4.31227e-09	2.52692	-2.52692
10556005	Ilk	8.7546e-09	2.52679	-2.52679
10468980	Fam107b	7.18674e-08	2.52438	-2.52438
10439881	5330426P16Rik	2.4645e-06	2.52411	-2.52411
10428310	Azin1	1.42066e-07	2.5225	-2.5225
10408600	Serpinb6a	7.17158e-07	2.52204	-2.52204
10385903	Pdlim4	3.56828e-07	2.52188	-2.52188
10390519	Plxdc1	4.19849e-05	2.51924	-2.51924
10427816	Pdzd2	9.72906e-08	2.51711	-2.51711
10544573	Rarres2	3.12552e-06	2.5168	-2.5168
10388914	Ksr1	3.11748e-07	2.51537	-2.51537
10583008	Casp12	2.0345e-07	2.51364	-2.51364
10487994	Fermt1	6.23814e-09	2.51135	-2.51135
10581266	Tppp3	3.15374e-07	2.50787	-2.50787
10584047	Adamts8	3.24804e-06	2.5077	-2.5077
10415857	Fam167a	3.66841e-05	2.50625	-2.50625
10573939	Lpcat2	3.05011e-06	2.50609	-2.50609
10574166	Cpne2	9.52531e-07	2.50423	-2.50423
10534456	Hip1	2.41962e-06	2.50305	-2.50305
10406551	Ssbp2	3.20757e-07	2.50022	-2.50022
10386965	AU040829	5.7725e-09	2.49839	-2.49839
10476482	6330527O06Rik	0.00034611	2.49112	-2.49112
10411395	Rgnef	2.00075e-07	2.49014	-2.49014
10574438	Cdh5	0.000123269	2.48621	-2.48621
10472893	B230120H23Rik	4.88289e-09	2.48543	-2.48543
10427026	Grasp	2.1944e-08	2.4852	-2.4852
10479041	Rbm38	8.65089e-09	2.48173	-2.48173
10401149	Plek2	3.87071e-08	2.48149	-2.48149
10560618	Apoc1	1.33377e-06	2.47955	-2.47955
10492428	Tiparp	4.36484e-08	2.47799	-2.47799
10405781	Mir27b	8.65592e-06	2.47308	-2.47308
10468311	Sh3pxd2a	1.31297e-06	2.47266	-2.47266
10563441	Emp3	6.98905e-06	2.47044	-2.47044
10486102	Gpr176	1.51707e-05	2.46858	-2.46858
10511258	Fam132a	2.18422e-07	2.46764	-2.46764
10369920	AI646023	1.96636e-05	2.46644	-2.46644
10404904	Rbm24	3.36794e-06	2.46614	-2.46614
10562576	Plekhf1	2.6861e-08	2.46451	-2.46451
10384233	Tns3	2.38167e-08	2.4644	-2.4644
10578574	Stox2	2.29982e-08	2.46222	-2.46222
10353010	Mybl1	1.54345e-06	2.4618	-2.4618
10369761	Reep3	2.0433e-09	2.46056	-2.46056
10453738	Fzd8	5.82618e-09	2.45834	-2.45834
10508368	A3galt2	9.71505e-09	2.45664	-2.45664
10471953	Acvr2a	2.37821e-07	2.45593	-2.45593
10491721	Spry1	8.39045e-07	2.4551	-2.4551
10396840	Rdh12	3.15894e-05	2.45149	-2.45149
10369690	Tet1	1.15447e-07	2.4499	-2.4499
10436369	Filip1l	8.0451e-08	2.4491	-2.4491
10507908	Fhl3	2.49596e-08	2.44441	-2.44441
10574384	Ndrg4	5.68841e-07	2.44337	-2.44337
10531610	Rasgef1b	2.69625e-05	2.44335	-2.44335
10425923	Fam118a	1.26755e-05	2.44269	-2.44269
10376868	Trpv2	1.43008e-07	2.44206	-2.44206
10516484	Gjb3	7.65081e-08	2.43659	-2.43659
10464425	Grk5	1.05293e-07	2.4365	-2.4365
10467191	Ankrd1	5.18791e-06	2.43263	-2.43263
10505356	Zfp618	9.88835e-08	2.42741	-2.42741
10537787	Tas2r135	2.4788e-06	2.42653	-2.42653
10523595	Ptpn13	6.57652e-08	2.42166	-2.42166
10457536	Ankrd29	2.41623e-06	2.4152	-2.4152
10517488	Ephb2	2.79293e-07	2.41444	-2.41444
10475990	Slc20a1	1.02739e-06	2.41364	-2.41364
10437210	Bace2	2.2234e-08	2.41197	-2.41197
10372988	Slc16a7	8.50911e-07	2.40993	-2.40993
10399421	Mycn	1.86363e-05	2.40886	-2.40886
10361869	Nhsl1	3.39465e-09	2.40856	-2.40856
10409486	Pdlim7	5.26173e-08	2.40544	-2.40544
10414417	Peli2	7.17801e-08	2.40358	-2.40358
10476108	Ebf4	0.000147369	2.40336	-2.40336
10492815	Tmem154	6.46259e-07	2.40332	-2.40332
10565910	Plekhb1	1.33526e-08	2.40169	-2.40169
10359161	Soat1	2.13126e-06	2.39999	-2.39999
10422164	Ednrb	0.000142401	2.39688	-2.39688
10462603	Fas	1.09005e-06	2.39596	-2.39596
10468309	Sh3pxd2a	6.66894e-08	2.3944	-2.3944
10531653	Tmem150c	2.85212e-05	2.39413	-2.39413
10572897	Hmox1	1.45314e-06	2.3923	-2.3923
10602198	Pak3	6.92744e-08	2.39146	-2.39146
10361887	Perp	4.34678e-09	2.39133	-2.39133
10590918	Amotl1	6.10433e-08	2.38328	-2.38328
10546432	Adamts9	1.4311e-07	2.38062	-2.38062
10459084	Synpo	1.20125e-07	2.37693	-2.37693
10456400	Tubb6	3.55741e-09	2.37135	-2.37135
10516487	Gjb4	1.29213e-08	2.36993	-2.36993
10475890	Mertk	4.48284e-07	2.3666	-2.3666
10408850	Nedd9	1.32947e-07	2.36593	-2.36593
10499062	Fhdc1	7.68973e-08	2.36267	-2.36267
10366266	Pawr	7.49294e-07	2.35866	-2.35866
10584317	Esam	8.25008e-05	2.35536	-2.35536
10489355	Jph2	1.26566e-07	2.35485	-2.35485
10423363	Ank	3.43856e-07	2.35444	-2.35444
10586250	Dennd4a	2.96565e-06	2.34843	-2.34843
10576569	BC021891	1.38621e-06	2.34794	-2.34794
10554938	Rab30	1.06889e-08	2.34724	-2.34724
10358124	Pkp1	2.6932e-07	2.34159	-2.34159
10599581	2610018G03Rik	1.52019e-07	2.34098	-2.34098
10478219	Plcg1	1.95314e-07	2.33869	-2.33869
10361748	Fbxo30	1.08129e-07	2.33584	-2.33584
10365420	AI597468	3.42707e-07	2.32942	-2.32942
10495830	Sec24d	1.10886e-06	2.32883	-2.32883
10539238	Fam176a	6.12945e-08	2.3265	-2.3265
10580473	Zfp423	1.35826e-06	2.32542	-2.32542
10600210	Slc6a8	9.9487e-09	2.32255	-2.32255
10454154	Dsg3	0.000449893	2.32126	-2.32126
10380773	Arhgap23	1.9123e-07	2.32075	-2.32075
10431738	Prickle1	3.81163e-07	2.31919	-2.31919
10503659	Epha7	1.44235e-06	2.31748	-2.31748
10565204	Bnc1	0.000121055	2.31351	-2.31351
10466735	Fam189a2	9.39929e-06	2.31074	-2.31074
10602428	Wnk3-ps	0.000113859	2.30575	-2.30575
10366043	Dusp6	2.75998e-09	2.30426	-2.30426
10546834	Rad18	2.27338e-07	2.30316	-2.30316
10415396	Nfatc4	3.57723e-05	2.30039	-2.30039
10444932	2310014H01Rik	1.83726e-07	2.29825	-2.29825
10500469	Pde4dip	6.21073e-07	2.29539	-2.29539
10534667	Serpine1	2.56906e-05	2.2953	-2.2953
10445992	Shd	1.12421e-05	2.29381	-2.29381
10596303	Acpp	3.34846e-07	2.292	-2.292
10427744	Rai14	2.45401e-07	2.29035	-2.29035
10464251	Atrnl1	1.69636e-06	2.29025	-2.29025
10586227	Dennd4a	2.34668e-07	2.28714	-2.28714
10511580	Pdp1	3.28828e-07	2.28637	-2.28637
10606948	Morc4	1.15879e-06	2.28499	-2.28499
10387689	Kctd11	8.79277e-06	2.28429	-2.28429
10527538	Rasl11a	1.1337e-06	2.28251	-2.28251
10598994	Atp1b3	1.93353e-07	2.27959	-2.27959
10354389	Slc39a10	1.42032e-07	2.27688	-2.27688
10588691	Hyal1	5.88254e-07	2.2768	-2.2768
10446553	Epb4.1l3	1.81185e-06	2.27313	-2.27313
10586971	Prtg	5.44054e-06	2.26817	-2.26817
10471721	Ptgs1	2.21873e-05	2.26774	-2.26774
10595793	Atp1b3	2.53982e-07	2.26273	-2.26273
10471464	St6galnac6	1.00126e-05	2.26002	-2.26002
10458323	Nrg2	7.96644e-06	2.25831	-2.25831
10412227	Snx18	5.2152e-08	2.25597	-2.25597
10562563	Ccne1	1.91125e-05	2.25477	-2.25477
10536635	A430107O13Rik	3.65788e-05	2.25455	-2.25455
10522430	Dcun1d4	7.37251e-08	2.25181	-2.25181
10546450	Adamts9	1.59634e-06	2.25166	-2.25166
10388532	Nxn	1.98714e-08	2.25053	-2.25053
10365716	Ikbip	5.6955e-07	2.24673	-2.24673
10440738	Tiam1	1.57794e-06	2.24138	-2.24138
10454514	Lims2	1.59175e-05	2.24113	-2.24113
10472757	Cybrd1	8.21304e-06	2.23863	-2.23863
10352152	Kif26b	1.04685e-05	2.2384	-2.2384
10561927	Aplp1	1.8211e-06	2.23797	-2.23797
10447190	Plekhh2	8.82094e-08	2.23203	-2.23203
10586244	Dennd4a	1.4972e-06	2.2287	-2.2287
10435791	Mir568	2.68086e-07	2.22797	-2.22797
10585980	Myo9a	1.83425e-06	2.22529	-2.22529
10549679	Brsk1	2.81252e-08	2.22323	-2.22323
10387791	Slc16a13	1.54894e-06	2.22054	-2.22054
10412267	Itga2	4.61877e-08	2.22026	-2.22026
10539894	Mgll	1.5864e-07	2.22024	-2.22024
10574471	Cmtm3	4.02836e-06	2.22007	-2.22007
10511446	Asph	5.22076e-08	2.21988	-2.21988
10347491	Wnt6	4.81733e-07	2.21973	-2.21973
10452538	1110012J17Rik	7.94181e-07	2.21799	-2.21799
10450242	C4b	2.19628e-07	2.21724	-2.21724
10582985	Casp1	1.07565e-05	2.21649	-2.21649
10462237	Smarca2	3.47054e-07	2.21642	-2.21642
10494351	Mtmr11	1.74136e-05	2.2156	-2.2156
10591563	Kank2	5.92115e-06	2.21512	-2.21512
10358787	Lamc2	2.38431e-07	2.21355	-2.21355
10591816	Dpy19l1	4.33115e-06	2.21123	-2.21123
10450611	Nrm	1.25769e-06	2.21035	-2.21035
10422608	Oxct1	5.77202e-07	2.20948	-2.20948
10418702	Sh3bp5	1.8836e-08	2.20911	-2.20911
10438358	2013-09-05	3.24123e-06	2.20115	-2.20115
10366293	Csrp2	1.76301e-06	2.19897	-2.19897
10524052	Fgfrl1	5.73543e-07	2.19815	-2.19815
10598626	Tspan7	1.09844e-05	2.19713	-2.19713
10582997	Casp4	4.2319e-06	2.19607	-2.19607
10474229	Cd59a	9.9204e-06	2.19547	-2.19547
10567524	4930560O18Rik	0.000362781	2.19485	-2.19485
10540298	Chl1	0.00014058	2.19194	-2.19194
10587554	Tpbg	7.64832e-07	2.18978	-2.18978
10396125	Atl1	6.75965e-05	2.18344	-2.18344
10605437	Pls3	4.95886e-08	2.18152	-2.18152
10514732	Slc35d1	1.62403e-06	2.17906	-2.17906
10539517	Dysf	1.15814e-06	2.17861	-2.17861
10542740	Sspn	3.44612e-07	2.1784	-2.1784
10585986	Myo9a	3.94341e-07	2.17669	-2.17669
10496359	Emcn	0.000775721	2.17398	-2.17398
10586240	Dennd4a	8.54415e-07	2.1739	-2.1739
10402063	Foxn3	3.15721e-06	2.16999	-2.16999
10569972	Lass4	6.30441e-05	2.16744	-2.16744
10458983	2013-03-03	1.3691e-06	2.16664	-2.16664
10458999	Fbn2	2.50419e-05	2.16636	-2.16636
10587495	Irak1bp1	4.41027e-05	2.16378	-2.16378
10478890	Cebpb	7.27647e-06	2.16236	-2.16236
10585974	Myo9a	8.87236e-09	2.15859	-2.15859
10597531	Rbms3	3.58516e-05	2.15784	-2.15784
10344952	Rdh10	5.86595e-08	2.15657	-2.15657
10471457	St6galnac4	1.09795e-06	2.15289	-2.15289
10422227	Spry2	7.33904e-07	2.15206	-2.15206
10487879	Rnf24	1.03486e-07	2.15146	-2.15146
10536483	Tes	2.26867e-08	2.1511	-2.1511
10529613	Evc	2.44824e-05	2.15001	-2.15001
10571233	Fut10	6.33864e-05	2.14753	-2.14753
10557326	Il4ra	6.23828e-07	2.14728	-2.14728
10585338	Kdelc2	8.41549e-07	2.14719	-2.14719
10418038	Zfp503	1.8655e-07	2.14666	-2.14666
10474671	Spred1	7.45421e-07	2.1454	-2.1454
10369388	Unc5b	5.3929e-06	2.14477	-2.14477
10606186	Slc16a2	1.60151e-06	2.14313	-2.14313
10351463	Rgs5	0.000389157	2.14223	-2.14223
10586254	Dennd4a	2.15822e-07	2.14162	-2.14162
10375322	4933415A04Rik	1.68702e-07	2.14074	-2.14074
10571788	Vegfc	7.24016e-05	2.14065	-2.14065
10536845	Flnc	1.34255e-05	2.13985	-2.13985
10367919	Stx11	1.28729e-06	2.13961	-2.13961
10489471	Matn4	2.24696e-06	2.13919	-2.13919
10398267	Evl	1.43923e-07	2.13897	-2.13897
10393662	Nptx1	3.43187e-05	2.13566	-2.13566
10527694	B3galtl	4.70804e-06	2.13559	-2.13559
10452419	Efna5	2.79741e-07	2.13297	-2.13297
10546430	Adamts9	6.82233e-07	2.13291	-2.13291
10551966	Hspb6	1.938e-06	2.12977	-2.12977
10463945	Dusp5	8.96126e-06	2.12911	-2.12911
10492335	Rap2b	1.89862e-06	2.12499	-2.12499
10439612	Boc	4.95802e-08	2.12437	-2.12437
10515396	Btbd19	0.000434542	2.12427	-2.12427
10415074	Rem2	7.06967e-06	2.12178	-2.12178
10560655	Bcam	9.40107e-07	2.12173	-2.12173
10585956	Myo9a	4.06978e-07	2.11959	-2.11959
10407416	Calml3	0.000337884	2.11956	-2.11956
10347583	Des	0.000310103	2.11691	-2.11691
10602840	Sh3kbp1	1.50233e-06	2.11364	-2.11364
10606730	Armcx6	4.05946e-06	2.11259	-2.11259
10472820	Itga6	2.43448e-08	2.11091	-2.11091
10422537	Nalcn	6.63672e-06	2.11066	-2.11066
10387821	Alox12	2.97128e-05	2.11055	-2.11055
10585976	Myo9a	4.4189e-05	2.11052	-2.11052
10585988	Myo9a	7.57881e-08	2.11031	-2.11031
10571325	Mfhas1	5.62384e-07	2.11	-2.11
10475957	Ttl	3.1171e-07	2.10976	-2.10976
10368356	Akap7	1.79052e-07	2.10916	-2.10916
10468992	Frmd4a	3.07791e-07	2.10874	-2.10874
10463430	Sema4g	1.44019e-05	2.10828	-2.10828
10406626	Homer1	1.71582e-07	2.10701	-2.10701
10527009	Chst12	5.79186e-07	2.10464	-2.10464
10585467	Agphd1	0.000220519	2.10358	-2.10358
10546454	Adamts9	9.03249e-07	2.10154	-2.10154
10435789	Zbtb20	1.69477e-06	2.1005	-2.1005
10375360	Ebf1	0.000809488	2.09929	-2.09929
10514510	Cyp2j6	3.56255e-05	2.09808	-2.09808
10500736	Vangl1	6.79711e-07	2.09702	-2.09702
10530592	Fryl	6.31538e-07	2.09681	-2.09681
10354677	Ankrd44	3.75131e-05	2.0962	-2.0962
10367945	Phactr2	1.10051e-06	2.09448	-2.09448
10403229	Itgb8	5.76012e-06	2.09393	-2.09393
10541683	C1rb	0.000204009	2.08924	-2.08924
10545372	Atoh8	0.000429432	2.08748	-2.08748
10585048	Cadm1	7.12603e-07	2.08692	-2.08692
10382300	Map2k6	0.000303384	2.08585	-2.08585
10533529	Camkk2	2.76618e-05	2.08469	-2.08469
10493245	Mex3a	9.05046e-06	2.08423	-2.08423
10348858	Bok	6.75659e-07	2.08291	-2.08291
10365286	Eid3	1.22666e-06	2.08177	-2.08177
10546510	Lrig1	3.15015e-07	2.07986	-2.07986
10593293	Ncam1	3.8225e-06	2.07683	-2.07683
10371959	Elk3	1.17425e-06	2.07521	-2.07521
10395733	Npas3	7.67123e-05	2.07354	-2.07354
10527332	Nptx2	0.000160252	2.0729	-2.0729
10439710	Phldb2	2.99266e-07	2.07267	-2.07267
10422321	Dzip1	0.000823964	2.07218	-2.07218
10473367	Slc43a1	0.000132579	2.07206	-2.07206
10385966	Anxa6	5.28443e-07	2.06945	-2.06945
10403727	Gli3	1.0297e-06	2.06482	-2.06482
10497920	Ankrd50	7.0905e-06	2.06376	-2.06376
10498992	Tlr2	4.87066e-07	2.0609	-2.0609
10347593	Speg	5.03326e-06	2.05727	-2.05727
10483698	Wipf1	1.53993e-06	2.05721	-2.05721
10504534	Frmpd1	4.66056e-05	2.05568	-2.05568
10562323	Wtip	5.5107e-07	2.05378	-2.05378
10495243	Gstm5	3.60539e-06	2.05343	-2.05343
10549760	Zfp580	3.12347e-06	2.05284	-2.05284
10596428	Col6a4	9.20452e-08	2.05247	-2.05247
10529515	Sorcs2	0.000337557	2.05214	-2.05214
10405576	Fbxl21	0.000551558	2.05063	-2.05063
10548163	Tulp3	3.845e-06	2.05004	-2.05004
10428353	Lrp12	1.52322e-06	2.04961	-2.04961
10440513	Cyyr1	0.00052164	2.0494	-2.0494
10546476	Magi1	2.22872e-06	2.04877	-2.04877
10379489	Tmem98	5.03046e-07	2.04765	-2.04765
10458569	Nr3c1	4.9829e-07	2.04754	-2.04754
10497399	Pde7a	3.7891e-06	2.04718	-2.04718
10568668	Adam12	0.000121805	2.04706	-2.04706
10519270	Agrn	9.66636e-07	2.04505	-2.04505
10374842	Ccdc88a	1.90322e-06	2.04456	-2.04456
10601834	Gprasp2	1.36389e-05	2.04382	-2.04382
10499545	Efna3	2.70042e-05	2.04375	-2.04375
10395409	Meox2	0.000971511	2.0424	-2.0424
10547274	Zfp248	0.000208911	2.04142	-2.04142
10475625	Eid1	4.48146e-06	2.04032	-2.04032
10402598	Begain	7.95194e-05	2.03943	-2.03943
10446376	Man2a1	1.02407e-06	2.03766	-2.03766
10360479	Cep170	1.29892e-06	2.03759	-2.03759
10583207	Maml2	9.99283e-07	2.03735	-2.03735
10346348	Spats2l	2.28305e-06	2.03617	-2.03617
10491106	Pld1	5.26062e-07	2.03545	-2.03545
10585972	Myo9a	1.26943e-06	2.03461	-2.03461
10585214	Cryab	2.68118e-07	2.03235	-2.03235
10355871	Obsl1	1.42339e-06	2.03107	-2.03107
10483025	Rbms1	1.57771e-06	2.02845	-2.02845
10357932	Ppp1r12b	6.20322e-06	2.02831	-2.02831
10392998	Caskin2	1.51554e-06	2.02772	-2.02772
10463739	Taf5	8.0912e-07	2.02724	-2.02724
10585970	Myo9a	6.80274e-07	2.02713	-2.02713
10531544	Paqr3	2.09422e-05	2.02428	-2.02428
10537785	Tas2r143	9.23575e-05	2.0241	-2.0241
10424750	Zfp707	8.4777e-06	2.02194	-2.02194
10436552	Rbm11	0.00045645	2.02027	-2.02027
10434105	Scarf2	1.97885e-06	2.01897	-2.01897
10485191	Prdm11	2.91106e-06	2.01723	-2.01723
10470248	Gpsm1	3.92651e-06	2.01595	-2.01595
10496748	Syde2	6.19281e-06	2.01577	-2.01577
10556426	Parva	2.16479e-06	2.01393	-2.01393
10537657	Ephb6	0.00030527	2.0137	-2.0137
10446549	Tmem200c	0.000216883	2.01231	-2.01231
10580191	Nfix	1.07927e-07	2.00957	-2.00957
10402066	Foxn3	9.53344e-06	2.0082	-2.0082
10488382	Cd93	0.000187759	2.00798	-2.00798
10420413	Lats2	1.03997e-06	2.00789	-2.00789
10524941	Fbxo21	2.56952e-06	2.00594	-2.00594
10466075	Tmem132a	3.70271e-08	2.00324	-2.00324
10508465	Marcksl1	2.82022e-06	2.00143	-2.00143
10444637	D17H6S56E-3	0.000104112	2.00143	-2.00143
10413609	Mustn1	9.20379e-06	2.00079	-2.00079
10452147	Nrtn	7.87074e-06	1.99987	-1.99987
10393559	Timp2	4.0773e-05	1.99964	-1.99964
10585992	Myo9a	1.54405e-06	1.99934	-1.99934
10569017	Ifitm3	1.30281e-07	1.99706	-1.99706
10435383	Ptplb	1.09089e-05	1.99565	-1.99565
10436600	Mir99a	0.000566183	1.99401	-1.99401
10534862	Pcolce	0.000911158	1.9917	-1.9917
10591739	Acp5	2.07527e-05	1.99078	-1.99078
10460057	Tshz1	7.88015e-07	1.99051	-1.99051
10417004	Dzip1	0.000791915	1.99005	-1.99005
10602105	Col4a5	1.17641e-06	1.98911	-1.98911
10359235	Rasal2	1.66699e-06	1.98815	-1.98815
10584142	Ets1	5.05833e-05	1.98742	-1.98742
10519069	Plch2	7.79876e-07	1.98559	-1.98559
10512022	Mobkl2b	3.28792e-06	1.98358	-1.98358
10437668	Socs1	3.85637e-06	1.98314	-1.98314
10394158	Kif3c	3.76475e-07	1.9801	-1.9801
10379524	Ccl11	2.18902e-05	1.97972	-1.97972
10472598	Klhl23	1.46688e-05	1.97956	-1.97956
10502510	Lmo4	4.88531e-07	1.97734	-1.97734
10468294	Calhm2	0.000110884	1.97587	-1.97587
10497842	Bbs7	6.99781e-05	1.975	-1.975
10516735	Tinagl1	5.47081e-06	1.97435	-1.97435
10454254	Dtna	1.13102e-05	1.97338	-1.97338
10542836	Klhdc5	1.39073e-05	1.97213	-1.97213
10573626	Gpt2	2.05814e-06	1.97156	-1.97156
10393266	Foxj1	6.94759e-06	1.97086	-1.97086
10458940	Zfp608	1.57189e-05	1.96937	-1.96937
10591517	Cdkn2d	1.99904e-05	1.96905	-1.96905
10582694	Fam89a	0.000167765	1.9686	-1.9686
10474223	Cd59b	2.64281e-05	1.96763	-1.96763
10586491	Dapk2	0.000518215	1.96739	-1.96739
10503593	6230409E13Rik	9.61509e-07	1.96669	-1.96669
10403842	Elmo1	2.90006e-05	1.96584	-1.96584
10564909	Man2a2	5.58359e-06	1.96552	-1.96552
10502565	Clca2	0.00044302	1.96479	-1.96479
10366476	Ptprb	0.000681042	1.96476	-1.96476
10586242	Dennd4a	4.57846e-06	1.96438	-1.96438
10571241	Purg	6.76281e-05	1.96348	-1.96348
10586306	Igdcc4	2.037e-05	1.96257	-1.96257
10542731	Rassf8	7.12203e-06	1.95971	-1.95971
10605792	Spin4	3.54208e-06	1.95836	-1.95836
10573234	Lphn1	2.21255e-06	1.95647	-1.95647
10417065	Rap2a	1.73558e-05	1.95637	-1.95637
10513884	Tle1	4.26861e-06	1.95529	-1.95529
10523190	Parm1	5.11754e-05	1.95248	-1.95248
10366052	Kitl	3.6179e-07	1.95069	-1.95069
10594418	Smad6	5.59102e-06	1.94862	-1.94862
10585978	Myo9a	9.05283e-06	1.94776	-1.94776
10433104	Zfp385a	0.000376219	1.94772	-1.94772
10562399	Kctd15	1.0802e-05	1.94681	-1.94681
10546434	Adamts9	7.56305e-06	1.94577	-1.94577
10424400	Myc	1.27573e-05	1.94175	-1.94175
10538547	Fkbp9	1.91564e-07	1.94102	-1.94102
10395103	Pxdn	1.33032e-05	1.94037	-1.94037
10579776	Arhgap10	1.09883e-06	1.94006	-1.94006
10501199	Gstm7	9.08101e-05	1.93906	-1.93906
10503695	Bach2	8.48532e-06	1.93601	-1.93601
10520862	Fosl2	3.3154e-07	1.93494	-1.93494
10524684	Msi1	3.92038e-05	1.93387	-1.93387
10381898	Mrc2	0.000335877	1.93251	-1.93251
10371321	Slc41a2	1.00932e-05	1.93081	-1.93081
10489051	5730471H19Rik	0.000183153	1.92836	-1.92836
10444957	Ppp1r10	9.48255e-06	1.92805	-1.92805
10577240	Csmd1	0.000216759	1.92744	-1.92744
10383970	Kremen1	4.93391e-06	1.92726	-1.92726
10585982	Myo9a	4.32376e-06	1.92582	-1.92582
10345442	Hs6st1	3.84368e-07	1.92349	-1.92349
10481491	Ier5l	2.92897e-06	1.92027	-1.92027
10387659	Nlgn2	1.53828e-05	1.91589	-1.91589
10571214	Rnf122	6.11843e-06	1.91567	-1.91567
10578222	Dlc1	0.000125787	1.91478	-1.91478
10545479	Tmsb10	4.65873e-07	1.91406	-1.91406
10530201	Ugdh	1.78348e-06	1.91362	-1.91362
10429387	Ptplb	7.69876e-06	1.91342	-1.91342
10544829	Jazf1	5.27513e-05	1.91248	-1.91248
10530563	Fryl	5.94351e-06	1.91213	-1.91213
10512514	Tln1	1.90685e-06	1.91138	-1.91138
10455078	Pcdhb8	0.000130406	1.91034	-1.91034
10489891	B4galt5	9.04838e-05	1.90982	-1.90982
10600150	Zfp275	4.58632e-06	1.90747	-1.90747
10359948	Uap1	4.38715e-05	1.90636	-1.90636
10419261	Bmp4	0.000675009	1.90511	-1.90511
10366238	Ppp1r12a	6.00183e-07	1.9042	-1.9042
10396476	Rhoj	4.80549e-05	1.90162	-1.90162
10491835	Larp1b	9.60506e-06	1.90138	-1.90138
10543031	Slc25a13	1.32563e-05	1.89969	-1.89969
10388847	Sarm1	0.000258172	1.89526	-1.89526
10488060	Jag1	2.76803e-07	1.89493	-1.89493
10505512	Trim32	1.55693e-06	1.89404	-1.89404
10451763	Satb1	8.8103e-05	1.89403	-1.89403
10566767	St5	1.42658e-05	1.8924	-1.8924
10528527	Fam126a	0.00014682	1.8922	-1.8922
10605711	Pdk3	9.95785e-07	1.89135	-1.89135
10585851	Hcn4	7.21601e-05	1.89091	-1.89091
10500610	Fam46c	1.7746e-05	1.88955	-1.88955
10480145	Rsu1	1.2391e-07	1.88904	-1.88904
10601598	3110007F17Rik	0.000917771	1.88811	-1.88811
10556297	Adm	3.11621e-05	1.8875	-1.8875
10389231	Ccl3	0.000555575	1.88679	-1.88679
10456296	Malt1	1.98716e-05	1.88599	-1.88599
10474860	Chst14	2.94743e-06	1.88563	-1.88563
10419223	Fermt2	9.2144e-06	1.884	-1.884
10481186	Sardh	5.26016e-06	1.88304	-1.88304
10388938	Wsb1	2.63218e-06	1.88233	-1.88233
10347036	Mtap2	5.17301e-06	1.88226	-1.88226
10432236	Rnd1	5.474e-05	1.88121	-1.88121
10383982	Znrf3	1.04886e-05	1.87998	-1.87998
10551009	Tmsb10	2.45935e-06	1.8794	-1.8794
10442495	Pkd1	1.75865e-05	1.87934	-1.87934
10573427	Nfix	1.67226e-05	1.87827	-1.87827
10445061	Rnf39	0.000107453	1.87548	-1.87548
10500710	BC037703	0.000224279	1.87431	-1.87431
10606315	Taf9b	0.000298685	1.87391	-1.87391
10491136	Tnik	0.000485415	1.8738	-1.8738
10450154	H2-Aa	0.000941891	1.86926	-1.86926
10421361	Bmp1	8.74856e-06	1.86918	-1.86918
10428594	Samd12	0.000373702	1.86911	-1.86911
10468916	Fam171a1	3.63235e-05	1.86578	-1.86578
10380761	Socs7	6.59078e-06	1.86554	-1.86554
10437639	Emp2	0.00070359	1.86396	-1.86396
10555205	Gdpd5	2.94224e-06	1.86203	-1.86203
10491962	Foxo1	1.61537e-06	1.86045	-1.86045
10534585	Sh2b2	3.41996e-05	1.86021	-1.86021
10501586	S1pr1	0.000569464	1.85994	-1.85994
10446986	Crim1	6.55025e-06	1.85895	-1.85895
10601588	3110007F17Rik	0.000435628	1.85776	-1.85776
10480347	Pip4k2a	3.35356e-05	1.8539	-1.8539
10477924	Tgif2	2.75615e-06	1.85229	-1.85229
10516956	Smpdl3b	0.000220673	1.852	-1.852
10359870	Pbx1	3.28309e-06	1.85185	-1.85185
10480901	Nacc2	8.71099e-06	1.84945	-1.84945
10393379	Mxra7	3.49921e-06	1.84895	-1.84895
10422013	Klf12	8.84587e-05	1.84887	-1.84887
10453887	Cables1	0.000111384	1.84842	-1.84842
10366038	Galnt4	3.12642e-05	1.84714	-1.84714
10390117	Itga3	1.63224e-06	1.84709	-1.84709
10363161	Tmem229b	4.9272e-06	1.84613	-1.84613
10526566	Ephb4	1.53231e-05	1.84573	-1.84573
10485405	Cd44	6.8182e-05	1.84516	-1.84516
10407591	Chrm3	5.67622e-05	1.8446	-1.8446
10357604	Ikbke	3.50109e-05	1.84412	-1.84412
10585990	Myo9a	1.27731e-05	1.84409	-1.84409
10418247	Pde12	9.47053e-06	1.8431	-1.8431
10500295	Plekho1	0.000226045	1.84022	-1.84022
10349108	Serpinb5	1.32527e-06	1.83974	-1.83974
10595013	Tmod2	0.000295864	1.83555	-1.83555
10395719	Npas3	3.74502e-05	1.83453	-1.83453
10494781	Igsf3	1.11919e-05	1.83452	-1.83452
10506269	Ak4	1.4084e-05	1.83433	-1.83433
10456579	Mex3c	1.29151e-06	1.83344	-1.83344
10604832	Mir505	6.09781e-05	1.83343	-1.83343
10546184	Plxna1	3.95124e-06	1.83261	-1.83261
10546725	Pdzrn3	1.44233e-05	1.83232	-1.83232
10472916	Cdca7	0.000238913	1.82821	-1.82821
10435769	Zbtb20	8.36267e-06	1.82703	-1.82703
10494574	Prkab2	2.22818e-05	1.827	-1.827
10498332	Siah2	1.04152e-05	1.82578	-1.82578
10427125	Igfbp6	4.86811e-05	1.82495	-1.82495
10588509	Pcbp4	3.33907e-06	1.8242	-1.8242
10419288	Gch1	0.000912754	1.82325	-1.82325
10438478	Abcc5	3.23324e-05	1.82185	-1.82185
10582295	Odc1	0.000146276	1.82146	-1.82146
10427471	Osmr	4.69078e-06	1.81833	-1.81833
10583203	Phxr4	1.85674e-06	1.81832	-1.81832
10357043	Bcl2	1.26196e-05	1.81802	-1.81802
10412038	Zswim6	4.05932e-06	1.81761	-1.81761
10473281	Itgav	1.79078e-06	1.8171	-1.8171
10578539	Slc25a4	2.5622e-06	1.81698	-1.81698
10495854	Prss12	0.000413436	1.81639	-1.81639
10373583	Gdf11	7.15945e-05	1.81601	-1.81601
10544885	Fkbp14	1.16287e-05	1.81465	-1.81465
10603627	Bcor	1.97473e-05	1.81445	-1.81445
10433008	Map3k12	0.000217971	1.81337	-1.81337
10425283	Maff	5.38848e-05	1.81313	-1.81313
10359908	Rgs4	0.000419958	1.81274	-1.81274
10458555	Spry4	4.54334e-05	1.81237	-1.81237
10394770	Odc1	0.000345059	1.81162	-1.81162
10360506	Akt3	8.4163e-06	1.81004	-1.81004
10347481	Cyp27a1	8.86518e-05	1.80996	-1.80996
10390175	Ngfr	3.63292e-05	1.80974	-1.80974
10436519	Robo1	1.90191e-05	1.80828	-1.80828
10581493	Pdxp	1.62478e-05	1.80765	-1.80765
10376803	Fam83g	8.43938e-06	1.8063	-1.8063
10506335	Pde4b	1.8774e-06	1.8058	-1.8058
10512489	E130306D19Rik	0.000144038	1.80509	-1.80509
10430458	Sox10	1.86209e-05	1.80501	-1.80501
10401244	Actn1	1.22008e-05	1.80312	-1.80312
10597575	Plcd1	4.33137e-05	1.8029	-1.8029
10595371	Hmgn3	0.000344469	1.80128	-1.80128
10589327	Ucn2	0.000241371	1.79931	-1.79931
10439471	Poglut1	8.5981e-06	1.79874	-1.79874
10358177	5730559C18Rik	6.44055e-06	1.79833	-1.79833
10498284	Wwtr1	7.51114e-06	1.7948	-1.7948
10502732	Prkacb	4.39907e-07	1.79406	-1.79406
10375713	Mgat4b	8.76646e-06	1.79349	-1.79349
10489305	Ptprt	7.98176e-05	1.7923	-1.7923
10572635	Sfn	2.66671e-06	1.79217	-1.79217
10567423	Dcun1d3	2.35988e-05	1.79189	-1.79189
10495539	Extl2	3.33701e-06	1.79158	-1.79158
10456745	Smad7	8.0751e-05	1.79017	-1.79017
10370644	Prssl1	0.000445646	1.787	-1.787
10359762	Rcsd1	1.17074e-05	1.78669	-1.78669
10345411	Arhgef4	1.93767e-05	1.78578	-1.78578
10573128	Tbc1d9	0.000309788	1.78564	-1.78564
10605181	Renbp	4.74101e-05	1.78428	-1.78428
10406111	Slc12a7	1.8497e-05	1.78323	-1.78323
10389238	Dusp14	1.09057e-05	1.78302	-1.78302
10531887	Slc10a6	0.000702242	1.77934	-1.77934
10477637	Map1lc3a	1.72556e-05	1.77807	-1.77807
10422892	2410089E03Rik	0.000124838	1.77471	-1.77471
10465494	1700019N12Rik	0.000318993	1.77431	-1.77431
10355532	Tns1	5.50602e-05	1.77306	-1.77306
10414102	Mmrn2	0.000195097	1.77278	-1.77278
10363706	Jmjd1c	3.25599e-05	1.77233	-1.77233
10546452	Adamts9	2.16866e-05	1.77203	-1.77203
10468909	Disp1	7.39746e-06	1.77181	-1.77181
10523468	Bmp2k	1.61487e-05	1.7716	-1.7716
10482434	Gtdc1	8.46715e-06	1.76691	-1.76691
10511416	Tox	0.000128825	1.76388	-1.76388
10380699	Copz2	0.000224256	1.76386	-1.76386
10463661	Trim8	1.51352e-05	1.76357	-1.76357
10583326	Slc36a4	3.57052e-05	1.76237	-1.76237
10422075	Mycbp2	2.46355e-05	1.76228	-1.76228
10441361	Tiam2	0.000147566	1.76174	-1.76174
10552681	Josd2	6.08954e-06	1.76113	-1.76113
10544199	Dennd2a	0.000274963	1.76017	-1.76017
10464761	Syt12	0.000309761	1.75883	-1.75883
10489253	Zhx3	5.06595e-05	1.75863	-1.75863
10539933	Txnrd3	6.25657e-05	1.757	-1.757
10456140	Sh3tc2	9.90106e-05	1.75613	-1.75613
10387797	Bcl6b	0.000557887	1.75542	-1.75542
10533504	Ift81	0.000119344	1.75354	-1.75354
10490777	Zfhx4	0.000171112	1.75285	-1.75285
10550332	Slc1a5	0.000342652	1.75233	-1.75233
10581388	Lcat	0.000132992	1.75178	-1.75178
10551359	Sertad1	0.000329364	1.75178	-1.75178
10441813	Snora20	0.000159669	1.75022	-1.75022
10409261	Diras2	0.000257715	1.74781	-1.74781
10360684	Ephx1	4.11616e-05	1.74754	-1.74754
10501860	Fnbp1l	7.41015e-06	1.74531	-1.74531
10515399	Plk3	3.44546e-05	1.74431	-1.74431
10359446	AI848100	1.13671e-05	1.74139	-1.74139
10494889	Dennd2c	0.000114256	1.74129	-1.74129
10483023	Rbms1	0.00011872	1.74123	-1.74123
10447708	Qk	1.28485e-05	1.74086	-1.74086
10534718	Trip6	0.000101908	1.74032	-1.74032
10494174	Sema6c	0.000746788	1.7399	-1.7399
10509246	Luzp1	5.07826e-06	1.7398	-1.7398
10495896	Camk2d	2.85969e-05	1.7353	-1.7353
10600936	Efnb1	3.70818e-05	1.73447	-1.73447
10515028	Zfyve9	8.68996e-05	1.73428	-1.73428
10538356	Chn2	0.000593591	1.73416	-1.73416
10397351	Jdp2	0.000352309	1.73411	-1.73411
10590844	Arhgap42	0.000373771	1.73334	-1.73334
10428918	9930014A18Rik	4.8572e-05	1.73321	-1.73321
10353311	Jph1	0.000447792	1.73177	-1.73177
10588495	Dusp7	1.69853e-05	1.72939	-1.72939
10432540	Lima1	4.91314e-06	1.72886	-1.72886
10417759	Ube2e2	0.00019366	1.72867	-1.72867
10475226	Stard9	0.000115333	1.72838	-1.72838
10550593	Six5	0.000114127	1.7274	-1.7274
10371387	Ckap4	0.000123991	1.72716	-1.72716
10534504	Tmem120a	1.59157e-05	1.72698	-1.72698
10355312	Ikzf2	3.28264e-05	1.72675	-1.72675
10554693	Stard5	2.72047e-05	1.72409	-1.72409
10433885	Cebpd	0.000123358	1.72347	-1.72347
10569071	Hras1	8.1996e-05	1.7232	-1.7232
10502778	Lphn2	5.04076e-05	1.72248	-1.72248
10512024	Mobkl2b	6.78758e-05	1.72231	-1.72231
10413398	Il17rd	8.74902e-06	1.72223	-1.72223
10428912	Fam84b	4.32123e-05	1.7221	-1.7221
10411126	Jmy	1.75851e-05	1.72205	-1.72205
10455112	Pcdhb17	0.00070712	1.72158	-1.72158
10400515	Sec23a	3.85416e-05	1.7215	-1.7215
10395466	Dock4	0.000636634	1.72146	-1.72146
10566846	Dennd5a	1.03764e-05	1.72136	-1.72136
10379176	Unc119	0.000667374	1.72062	-1.72062
10475218	Stard9	4.98377e-05	1.72026	-1.72026
10365729	Cdk17	7.3238e-06	1.71924	-1.71924
10536818	Calu	8.18392e-06	1.71864	-1.71864
10413059	Vcl	1.14055e-05	1.71709	-1.71709
10439483	Arhgap31	5.98402e-05	1.71682	-1.71682
10350136	Csrp1	1.28985e-07	1.71638	-1.71638
10400170	Prkd1	7.58179e-05	1.71293	-1.71293
10436182	Cd47	3.74495e-05	1.71201	-1.71201
10534041	Stx2	8.22962e-05	1.70969	-1.70969
10450280	C4a	0.000170741	1.70948	-1.70948
10375079	Ubtd2	6.363e-05	1.70862	-1.70862
10451061	Runx2	0.000132461	1.7079	-1.7079
10401160	Tmem229b	2.93098e-05	1.70743	-1.70743
10550956	Ethe1	7.21322e-05	1.70645	-1.70645
10370818	Mex3d	9.29523e-05	1.70619	-1.70619
10545827	Rab11fip5	0.000110609	1.7057	-1.7057
10515337	Nasp	0.000404185	1.70492	-1.70492
10485645	Rcn1	0.000111205	1.70159	-1.70159
10485013	1110051M20Rik	0.000293157	1.70155	-1.70155
10601449	Sh3bgrl	5.36792e-05	1.70067	-1.70067
10353438	Tram2	7.50362e-06	1.69969	-1.69969
10493640	Nup210l	0.000456679	1.69797	-1.69797
10596568	Rbm15b	1.33066e-05	1.6979	-1.6979
10519007	Tprgl	4.36243e-05	1.69707	-1.69707
10465185	Ehbp1l1	7.30082e-05	1.69513	-1.69513
10578619	Cdkn2aip	0.000185433	1.69367	-1.69367
10550383	Dact3	0.000185194	1.69276	-1.69276
10396608	Syne2	9.69435e-05	1.69253	-1.69253
10380137	Bzrap1	0.000591054	1.6922	-1.6922
10603151	Gpm6b	2.83092e-05	1.6914	-1.6914
10396511	Syne2	0.000640311	1.69047	-1.69047
10502748	Lphn2	6.03762e-05	1.69034	-1.69034
10378568	Mir22	3.66476e-05	1.69003	-1.69003
10464202	Vwa2	0.000598667	1.68976	-1.68976
10565547	Pcf11	5.08206e-06	1.68919	-1.68919
10451363	Srf	3.27071e-05	1.68907	-1.68907
10362490	Tspyl4	0.000491295	1.68905	-1.68905
10421774	Dgkh	0.000895393	1.68863	-1.68863
10511755	Wwp1	0.000135531	1.68827	-1.68827
10387536	Cd68	0.000137224	1.68735	-1.68735
10521626	Cc2d2a	0.000575671	1.68697	-1.68697
10571111	Zfp703	0.000147525	1.68624	-1.68624
10436196	Cd47	4.35178e-05	1.68523	-1.68523
10396652	Hspa2	5.73521e-05	1.68245	-1.68245
10517067	Sfn	1.084e-06	1.68169	-1.68169
10565218	Il16	0.000250274	1.68086	-1.68086
10598467	Pim2	8.7036e-05	1.68045	-1.68045
10604799	Atp11c	0.000153012	1.68039	-1.68039
10415132	Cmtm5	0.000697079	1.67995	-1.67995
10560908	Gm4881	7.24304e-05	1.67901	-1.67901
10543213	B630005N14Rik	0.000306372	1.67731	-1.67731
10389795	Stxbp4	3.7377e-05	1.67573	-1.67573
10423556	Pgcp	0.000611302	1.67543	-1.67543
10360920	Tgfb2	0.000285481	1.67489	-1.67489
10407420	Net1	0.000448672	1.67448	-1.67448
10468231	Arl3	5.34507e-05	1.67377	-1.67377
10569393	R74862	0.000111311	1.67364	-1.67364
10590860	Arhgap42	0.000159859	1.67303	-1.67303
10433114	Itga5	2.62454e-05	1.67259	-1.67259
10607259	Tro	0.000168466	1.67115	-1.67115
10594609	Fbxl22	0.000326685	1.67064	-1.67064
10363333	Sh3rf3	0.00029997	1.67025	-1.67025
10598101	Maml2	0.000180794	1.66972	-1.66972
10485131	Gyltl1b	0.000214183	1.66944	-1.66944
10372121	Tmtc3	0.000123988	1.66901	-1.66901
10568568	Oat	0.000419981	1.66751	-1.66751
10369481	H2afy2	2.57645e-05	1.66712	-1.66712
10409278	Nfil3	6.0171e-05	1.66676	-1.66676
10483809	Nfe2l2	6.84339e-05	1.6646	-1.6646
10521111	Fgfr3	0.000212115	1.66247	-1.66247
10503194	Chd7	0.000276256	1.66075	-1.66075
10370911	Klf16	0.000295738	1.65941	-1.65941
10477970	Src	0.000317466	1.65939	-1.65939
10422822	Lifr	0.000292896	1.65916	-1.65916
10516305	Mtap7d1	9.65525e-05	1.65818	-1.65818
10517336	Clic4	1.80206e-05	1.65588	-1.65588
10578615	Ing2	0.000249446	1.65547	-1.65547
10361169	Hhat	0.000244721	1.65485	-1.65485
10580795	Ccdc102a	0.000566463	1.65473	-1.65473
10387368	Tmem88	0.000686689	1.65393	-1.65393
10417972	Camk2g	0.000261819	1.65258	-1.65258
10583920	Eepd1	0.000923013	1.65229	-1.65229
10376490	Wnt9a	0.000673838	1.65227	-1.65227
10597758	Csrnp1	4.32103e-05	1.6519	-1.6519
10533549	Anapc5	1.6414e-05	1.65176	-1.65176
10501699	Agl	0.000338013	1.65155	-1.65155
10585842	Nptn	8.7855e-05	1.65142	-1.65142
10522060	Fam114a1	0.000305161	1.65064	-1.65064
10433264	Glis2	0.000340132	1.65022	-1.65022
10431726	Yaf2	8.39971e-06	1.64864	-1.64864
10427928	Trio	6.8886e-05	1.64823	-1.64823
10542791	Ppfibp1	2.10696e-05	1.64805	-1.64805
10453049	Cdc42ep3	5.39033e-05	1.64664	-1.64664
10396485	Syne2	3.97677e-05	1.64638	-1.64638
10381798	Myl4	0.00016942	1.64395	-1.64395
10382713	Itgb4	2.23996e-05	1.64386	-1.64386
10503176	Chd7	0.000885465	1.64299	-1.64299
10436402	Cldnd1	0.000147967	1.64225	-1.64225
10424743	Tigd5	0.000440393	1.64132	-1.64132
10425726	2013-09-03	0.000281814	1.6413	-1.6413
10379436	Rhbdl3	2.40472e-05	1.64079	-1.64079
10476021	Sirpa	0.000285363	1.64042	-1.64042
10503376	Gm11818	0.000745667	1.63906	-1.63906
10469312	Pter	0.000145903	1.63857	-1.63857
10369615	Srgn	8.12693e-05	1.63623	-1.63623
10530612	Fryl	2.87586e-05	1.63562	-1.63562
10367843	Utrn	6.9052e-05	1.63522	-1.63522
10501778	Ptbp2	6.54865e-05	1.63499	-1.63499
10503178	Chd7	0.000307675	1.63499	-1.63499
10389025	Myo1d	0.00010692	1.63445	-1.63445
10561004	Erf	3.72644e-05	1.63399	-1.63399
10564888	Unc45a	1.92813e-05	1.63363	-1.63363
10400762	Map4k5	0.000320521	1.63335	-1.63335
10492689	Pdgfc	0.000345527	1.63277	-1.63277
10495685	Arhgap29	0.00010293	1.63128	-1.63128
10579860	Smad1	6.03053e-05	1.63048	-1.63048
10447224	Dync2li1	6.28905e-05	1.63029	-1.63029
10428827	Tmem65	0.000166716	1.62991	-1.62991
10527965	Cldn12	8.96884e-05	1.62828	-1.62828
10474181	Abtb2	0.000623762	1.62707	-1.62707
10373073	D10Ertd610e	0.000357404	1.62692	-1.62692
10503180	Chd7	0.000271136	1.62647	-1.62647
10396606	Syne2	0.00033531	1.62559	-1.62559
10440246	Arl13b	0.000121025	1.62528	-1.62528
10446229	Tnfsf9	0.000420679	1.62381	-1.62381
10549361	Tm7sf3	7.22231e-05	1.62337	-1.62337
10546661	Foxp1	0.000207473	1.62026	-1.62026
10400006	Ahr	0.000167677	1.61946	-1.61946
10436892	Itsn1	0.000295359	1.61815	-1.61815
10527012	Lfng	0.000307572	1.61737	-1.61737
10495781	Bcar3	0.000233668	1.61734	-1.61734
10501456	Fam102b	0.000182837	1.61689	-1.61689
10459785	Gm672	5.31657e-05	1.61683	-1.61683
10405757	2010111I01Rik	7.70428e-05	1.61483	-1.61483
10406663	Arsb	0.000758031	1.61477	-1.61477
10412376	Emb	0.000364923	1.61469	-1.61469
10430145	Rbfox2	1.40847e-05	1.61468	-1.61468
10604633	Cxx1a	0.000231535	1.61457	-1.61457
10514070	2310067E19Rik	6.8031e-05	1.61379	-1.61379
10560174	Sepw1	0.00079702	1.6133	-1.6133
10436945	Slc5a3	0.000262557	1.61327	-1.61327
10503172	Chd7	6.32033e-05	1.61308	-1.61308
10372385	Zdhhc17	0.000424444	1.6129	-1.6129
10369779	Ado	0.000104661	1.61109	-1.61109
10606735	Armcx2	0.000263345	1.61057	-1.61057
10478048	Lbp	2.55914e-05	1.61008	-1.61008
10369413	Sgpl1	0.000113444	1.60784	-1.60784
10407145	Mier3	0.00046773	1.60724	-1.60724
10388902	Lgals9	9.10175e-06	1.60712	-1.60712
10466374	Tle4	8.13697e-05	1.60674	-1.60674
10396712	Fut8	0.000754992	1.60668	-1.60668
10422912	2410089E03Rik	0.00052446	1.60549	-1.60549
10355500	Igfbp5	1.59857e-05	1.6053	-1.6053
10594110	Neo1	1.86261e-05	1.60484	-1.60484
10417787	Gng2	0.000587924	1.60425	-1.60425
10554057	Adamts17	7.07218e-05	1.60328	-1.60328
10489357	Jph2	9.84717e-05	1.60259	-1.60259
10357878	Adora1	0.000371101	1.60197	-1.60197
10601888	Plp1	0.000419139	1.60195	-1.60195
10429754	Nrbp2	0.000273447	1.60173	-1.60173
10547906	Lag3	0.000329834	1.59862	-1.59862
10410435	Papd7	0.000131406	1.59809	-1.59809
10557992	Bag3	7.4095e-05	1.59803	-1.59803
10502774	Lphn2	0.00010047	1.59644	-1.59644
10355864	Chpf	0.000689708	1.59495	-1.59495
10502780	Lphn2	0.000149546	1.59494	-1.59494
10355214	Idh1	8.92035e-05	1.59476	-1.59476
10510624	Klhl21	0.000161561	1.59405	-1.59405
10409464	Dbn1	6.94925e-05	1.59227	-1.59227
10508788	Ahdc1	0.000243387	1.59083	-1.59083
10465278	Cdc42ep2	0.00044501	1.59082	-1.59082
10479423	Col9a3	2.69361e-05	1.59027	-1.59027
10598575	Lancl3	0.000204543	1.58985	-1.58985
10479099	Npepl1	0.000138241	1.58965	-1.58965
10590298	Eif1b	0.000422262	1.58906	-1.58906
10383615	Metrnl	0.000692378	1.58837	-1.58837
10576661	Itgb1	0.000110446	1.5856	-1.5856
10528157	Gm10482	4.55962e-05	1.58351	-1.58351
10528159	Gm10482 // Gm10482 // Gm10482 // Gm10482	4.55962e-05	1.58351	-1.58351
10380116	Rnf43	0.000621941	1.5833	-1.5833
10501183	Eps8l3	0.000199269	1.58108	-1.58108
10509965	Epha2	0.000852931	1.58043	-1.58043
10457054	Zadh2	0.00011852	1.58006	-1.58006
10452556	Rab12	0.000315603	1.5795	-1.5795
10492679	4930579G24Rik	0.000893946	1.57921	-1.57921
10533050	Hspb8	0.00013786	1.57858	-1.57858
10463224	Marveld1	0.000264248	1.57854	-1.57854
10548047	Kcna1	0.000866936	1.57835	-1.57835
10400896	2810055F11Rik	0.000211901	1.57817	-1.57817
10498775	Golim4	0.000383854	1.57667	-1.57667
10572747	Tpm4	0.000101658	1.57643	-1.57643
10541532	Foxj2	0.000112085	1.57637	-1.57637
10517463	Luzp1	3.77148e-05	1.576	-1.576
10595680	Tbc1d2b	0.000635184	1.57599	-1.57599
10604637	Cxx1a	0.000102726	1.57529	-1.57529
10384150	Purb	9.1814e-05	1.5751	-1.5751
10469066	Ccdc3	0.000493747	1.57432	-1.57432
10347232	Xrcc5	0.000276324	1.57239	-1.57239
10379044	Rab34	0.000948366	1.57161	-1.57161
10502776	Lphn2	0.000492693	1.57113	-1.57113
10428763	Atad2	0.00049248	1.57095	-1.57095
10569890	Aida	0.000188207	1.56908	-1.56908
10457508	Npc1	0.000882429	1.56822	-1.56822
10596893	Dag1	6.42438e-05	1.56805	-1.56805
10365260	Txnrd1	0.000824522	1.5677	-1.5677
10366026	Poc1b	7.42763e-05	1.56762	-1.56762
10566457	Apbb1	0.000310784	1.56728	-1.56728
10596072	Ppp2r3a	0.000876099	1.56709	-1.56709
10579525	Plvap	0.000294642	1.56708	-1.56708
10416082	Trim35	0.000470819	1.56707	-1.56707
10413008	Fut11	0.000291478	1.5666	-1.5666
10447356	Socs5	0.00086309	1.56614	-1.56614
10528664	Smarcd3	0.000168141	1.56483	-1.56483
10404649	Dsp	0.00068339	1.56457	-1.56457
10498837	Etfdh	0.000175492	1.56179	-1.56179
10450605	Tubb5	1.0114e-05	1.56177	-1.56177
10520950	Pdlim1	7.90865e-05	1.56018	-1.56018
10469425	Arl5b	5.19656e-05	1.55929	-1.55929
10490159	Pmepa1	8.72915e-05	1.55855	-1.55855
10442596	Sepx1	0.000128118	1.55691	-1.55691
10443527	Pim1	0.000893826	1.55588	-1.55588
10470298	Fam69b	0.000297733	1.55553	-1.55553
10503174	Chd7	0.000324557	1.55409	-1.55409
10408610	Tubb2a	9.21473e-05	1.55407	-1.55407
10447341	Rhoq	0.000600961	1.55317	-1.55317
10600901	Ar	0.000361179	1.55242	-1.55242
10405263	4732471D19Rik	0.000776457	1.55149	-1.55149
10437590	Carhsp1	0.000440641	1.55045	-1.55045
10381744	Arf2	0.000545454	1.55031	-1.55031
10345580	Inpp4a	0.000991647	1.54988	-1.54988
10501879	Usp53	0.00053218	1.54867	-1.54867
10457587	Zfp521	0.000586384	1.54639	-1.54639
10581308	Myl6	1.7999e-06	1.54616	-1.54616
10498309	Pfn2	0.000527603	1.54556	-1.54556
10503196	Chd7	0.000704126	1.54448	-1.54448
10584057	Zbtb44	0.000694452	1.5444	-1.5444
10503202	Chd7	0.000923809	1.54432	-1.54432
10574220	Cx3cl1	0.000214913	1.5432	-1.5432
10398920	BC022687	0.000158413	1.54277	-1.54277
10493995	S100a10	0.000615864	1.54264	-1.54264
10495449	Col11a1	0.000238085	1.54261	-1.54261
10370180	Col6a2	0.000225986	1.54148	-1.54148
10492310	Mbnl1	0.000210677	1.54088	-1.54088
10590407	Zfp651	0.000242191	1.54067	-1.54067
10468795	Rab11fip2	0.000494847	1.53922	-1.53922
10519640	Gm10482	0.000257649	1.53807	-1.53807
10558769	Ifitm1	0.000543677	1.53758	-1.53758
10393668	Aatk	0.000470181	1.53758	-1.53758
10438572	2510009E07Rik	0.000323624	1.53676	-1.53676
10494832	Sike1	0.000360038	1.53651	-1.53651
10502772	Lphn2	0.000494117	1.53568	-1.53568
10507742	Col9a2	0.000401116	1.53513	-1.53513
10579356	Pik3r2	0.000491749	1.53481	-1.53481
10407307	Mocs2	0.00072153	1.53262	-1.53262
10503399	Myl6	4.71722e-06	1.53235	-1.53235
10465209	Mtvr2	0.000990362	1.53208	-1.53208
10389022	Myo1d	0.000966558	1.53128	-1.53128
10503166	Chd7	0.000813504	1.53002	-1.53002
10435654	Lrrc58	5.13289e-05	1.52937	-1.52937
10592023	Aplp2	0.000204341	1.52667	-1.52667
10387890	Cxcl16	0.000888924	1.52556	-1.52556
10594289	Glce	0.0003594	1.52465	-1.52465
10519105	Ski	0.000131759	1.52457	-1.52457
10406941	Sgtb	0.000314197	1.52393	-1.52393
10458052	Epb4.1l4a	0.000223883	1.52286	-1.52286
10430400	Card10	0.00038498	1.52123	-1.52123
10503184	Chd7	0.000482499	1.51983	-1.51983
10588577	Cish	0.000865012	1.5164	-1.5164
10373502	Ikzf4	0.000447618	1.51398	-1.51398
10452508	Twsg1	0.000325404	1.51388	-1.51388
10438530	Clcn2	0.000915663	1.51193	-1.51193
10418251	Appl1	0.000393932	1.51189	-1.51189
10561431	Plekhg2	0.000503376	1.50997	-1.50997
10570002	2410089E03Rik	0.000279001	1.50982	-1.50982
10571530	Fat1	0.000237568	1.50754	-1.50754
10605067	Pnck	0.000817359	1.50605	-1.50605
10395831	Brms1l	0.000805415	1.50566	-1.50566
10402512	Scarna13	0.00026335	1.50555	-1.50555
10365845	Fgd6	0.000654435	1.50505	-1.50505
10544084	Zc3hav1l	0.000490136	1.50434	-1.50434
10508797	Gm10151	0.000316999	1.50327	-1.50327
10577048	Ankrd10	0.000824222	1.50275	-1.50275
10433057	Calcoco1	0.000484386	1.50121	-1.50121
10355141	Klf7	0.000747223	1.50107	-1.50107
10503182	Chd7	0.000584082	1.50051	-1.50051
10433278	Dnaja3	0.000428221	-1.50032	1.50032
10519096	Rer1	8.91782e-05	-1.5004	1.5004
10561907	Sdhaf1	0.000764947	-1.50053	1.50053
10420659	6330409N04Rik	0.000962748	-1.50062	1.50062
10517070	Zdhhc18	0.000865475	-1.50075	1.50075
10425016	Commd5	0.000361181	-1.50088	1.50088
10480672	Ssna1	0.000986402	-1.50133	1.50133
10441509	Ppp1r2	0.000701581	-1.50177	1.50177
10403978	Hist1h2bk	1.27021e-05	-1.50201	1.50201
10460312	Cdk2ap2	0.000471803	-1.50217	1.50217
10413574	Sfmbt1	0.000188191	-1.50221	1.50221
10415818	Wdfy2	0.000199092	-1.5025	1.5025
10395805	Fam177a // 1700047I17Rik2	0.000347393	-1.50259	1.50259
10403980	Hist1h2bj	1.08837e-05	-1.5027	1.5027
10534120	Asl	0.000283136	-1.50286	1.50286
10408081	Hist1h1b	0.000273346	-1.50305	1.50305
10580169	Ccdc130	0.000934922	-1.50342	1.50342
10513592	Wdr31	0.000409251	-1.50362	1.50362
10600357	Taz	0.000600214	-1.50442	1.50442
10572146	Atp6v1b2	0.000527248	-1.50519	1.50519
10381395	Rundc1	0.000611475	-1.50619	1.50619
10380591	Snf8	0.000185407	-1.50645	1.50645
10486262	Ltk	0.00070765	-1.50691	1.50691
10380238	Mrps23	0.000373685	-1.50742	1.50742
10406905	Ccdc125	0.000903353	-1.50766	1.50766
10505200	Hsdl2	0.000679919	-1.50775	1.50775
10377982	Kif1c	0.000278762	-1.50838	1.50838
10501629	Cdc14a	0.00053666	-1.50854	1.50854
10592850	Trappc4	0.000460082	-1.50885	1.50885
10589061	Dalrd3	0.000348849	-1.50911	1.50911
10532999	Sirt4	0.00029325	-1.50956	1.50956
10496638	Odf2l	0.000218518	-1.50972	1.50972
10606436	Hmgn5	0.000470918	-1.50974	1.50974
10385114	Foxi1	0.000673791	-1.50993	1.50993
10401166	Pigh	0.000603805	-1.51003	1.51003
10591369	Dnmt1	0.000426008	-1.51065	1.51065
10572212	Gmip	0.000428719	-1.51306	1.51306
10473861	Pacsin3	0.000583875	-1.51314	1.51314
10442052	Gm6712	0.000634751	-1.51326	1.51326
10392120	Smarcd2	0.000771565	-1.51381	1.51381
10606714	Gla	0.000280572	-1.51451	1.51451
10396896	Slc39a9	0.000378502	-1.51525	1.51525
10579373	Mast3	0.000924823	-1.51547	1.51547
10595979	Mras	0.000862704	-1.51569	1.51569
10413014	Chchd1	0.000706456	-1.51659	1.51659
10594855	Cgnl1	0.000377263	-1.51673	1.51673
10373986	Ap1b1	0.00042931	-1.51699	1.51699
10479981	Gata3	7.83197e-05	-1.51754	1.51754
10465651	Mark2	0.00019462	-1.51768	1.51768
10404061	Hist1h2bb	0.000367306	-1.51819	1.51819
10425559	L3mbtl2	0.000594359	-1.51858	1.51858
10477061	Srxn1	0.000554699	-1.51916	1.51916
10408266	Hist1h2ba	0.000152177	-1.51934	1.51934
10419729	Nrbf2	0.000853223	-1.5196	1.5196
10419731	Nrbf2	0.000853223	-1.5196	1.5196
10594928	Pigb	0.000757428	-1.51967	1.51967
10372060	Cradd	0.000243626	-1.51977	1.51977
10519117	Prkcz	0.000540611	-1.51983	1.51983
10548030	Cd9	0.000725817	-1.51985	1.51985
10540072	Ppp1r2	0.000383543	-1.51999	1.51999
10481499	1700001O22Rik	0.000559867	-1.5211	1.5211
10444717	D17H6S53E	0.000573133	-1.52206	1.52206
10566502	Arfip2	0.000810086	-1.52352	1.52352
10368654	Nt5dc1	0.000358441	-1.52414	1.52414
10574718	Tmem208	0.000483387	-1.52428	1.52428
10357220	Tmem177	0.000991595	-1.525	1.525
10598956	Araf	0.000523659	-1.52541	1.52541
10405191	Secisbp2	0.000191105	-1.52549	1.52549
10370552	Ppap2c	0.000420209	-1.52566	1.52566
10419691	Mettl3	0.000476348	-1.52598	1.52598
10363403	Ascc1	0.000338184	-1.52752	1.52752
10387588	Polr2a	0.000945014	-1.52839	1.52839
10393580	Cant1	0.000754216	-1.52876	1.52876
10419038	Ghitm	0.000671156	-1.52898	1.52898
10391348	Fam134c	9.95631e-05	-1.529	1.529
10496159	Ints12	0.000642633	-1.52944	1.52944
10527598	Pomp	0.000406075	-1.52957	1.52957
10523506	Bmp3	0.000720671	-1.53071	1.53071
10527508	Cdk8	0.000283791	-1.53227	1.53227
10511975	Slc35a1	0.000388308	-1.53264	1.53264
10406757	Col4a3bp	0.000823264	-1.53346	1.53346
10569611	Fadd	0.000363655	-1.53408	1.53408
10417708	Oxsm	0.000704806	-1.53435	1.53435
10499420	Robld3	0.000742157	-1.53502	1.53502
10429298	Trappc9	0.00090234	-1.53521	1.53521
10467003	Gm5972	0.000331905	-1.53535	1.53535
10581363	Cenpt	0.000364834	-1.53563	1.53563
10542714	Lyrm5	0.000923462	-1.53565	1.53565
10461934	Trpm6	0.000732576	-1.53593	1.53593
10517682	2310028O11Rik	0.000545799	-1.53727	1.53727
10573217	Ddx39	0.00044884	-1.53731	1.53731
10553646	Herc2	0.000522906	-1.53772	1.53772
10590452	Abhd5	0.000825092	-1.5382	1.5382
10379795	Synrg	0.000527518	-1.53882	1.53882
10518385	Mfn2	0.000239202	-1.53949	1.53949
10443021	Atp6v0e	0.000105097	-1.54051	1.54051
10524681	Triap1	0.000364703	-1.54079	1.54079
10433656	Mkl2	0.000296417	-1.5409	1.5409
10415645	Mrp63	0.000635077	-1.54227	1.54227
10463997	Pdcd4	1.44536e-05	-1.54262	1.54262
10570771	Vps36	0.000835991	-1.54299	1.54299
10470649	Ttf1	0.000349759	-1.54333	1.54333
10397530	1810035L17Rik	0.00010578	-1.54381	1.54381
10539104	0610030E20Rik	0.000790536	-1.54385	1.54385
10421526	Rb1	0.000358117	-1.54385	1.54385
10604405	Aifm1	0.000382018	-1.54481	1.54481
10382890	Sec14l1	0.000322529	-1.54554	1.54554
10408197	Hist1h2bh	0.000779373	-1.54595	1.54595
10575993	6430548M08Rik	0.000834736	-1.54652	1.54652
10607539	Mbtps2	0.00046046	-1.54684	1.54684
10519219	Gltpd1	0.000394656	-1.5476	1.5476
10408531	Gmds	0.000567018	-1.54773	1.54773
[truncated: 1,516 more rows]
