# Supplementary material for: The Co-factor of LIM Domains (CLIM/LDB/NLI) Maintains Basal Mammary Epithelial Stem Cells and Promotes Breast Tumorigenesis
Source: PLoS Genet. 2014 Jul 31;10(7):e1004520. doi: 10.1371/journal.pgen.1004520 (PMC4117441; doi:10.1371/journal.pgen.1004520)
Supplement: Dataset S6 — List of DEGs in the DN-Clim basal cell population. CyberT p-values and fold change are presented. DEGs have p-value<0.001 and fold change ±1.5. (XLSX) [file pgen.1004520.s006.xlsx]

## Sheet: Basal Cell DN-Clim DEGs
ProbeID	Gene Symbol	pVal	Fold
10569714	Cacng7	5.12923e-14	-6.25624
10366653	Wif1	5.41789e-14	-6.38111
10478048	Lbp	2.23221e-12	-5.18133
10513739	Tnc	2.35423e-12	3.71592
10563441	Emp3	5.25165e-11	2.84735
10374777	Efemp1	1.09474e-10	4.56091
10436095	Retnla	1.32066e-10	3.83268
10528207	Cd36	1.95117e-10	3.10167
10355403	Fn1	2.01776e-10	3.41498
10497505	Nlgn1	2.74473e-10	-6.64822
10594044	Islr	2.92195e-10	3.25302
10497265	Fabp4	3.82064e-10	2.82481
10360406	Ifi205	4.72948e-10	5.17122
10351293	Dpt	7.32412e-10	3.45431
10368373	Tmem200a	8.47703e-10	-2.12739
10573128	Tbc1d9	1.03069e-09	-2.92653
10584628	Thy1	1.11398e-09	2.89871
10413609	Mustn1	1.30705e-09	2.33247
10517508	C1qb	1.74348e-09	3.7418
10492136	Dclk1	1.84613e-09	-3.04133
10489463	Slpi	2.91286e-09	-2.54478
10447649	Fndc1	5.77984e-09	2.83806
10360377	AI607873	5.98731e-09	4.59379
10365983	Lum	6.01651e-09	4.52946
10513805	Dbc1	6.45255e-09	-4.35069
10389879	Wfikkn2	1.00519e-08	-2.67615
10521972	Pcdh7	1.0867e-08	-2.18784
10474096	Lrrc4c	1.41017e-08	-3.84172
10447951	Thbs2	1.58549e-08	2.77038
10402440	Gsc	1.81393e-08	2.53847
10512145	Aqp7	2.23427e-08	3.27226
10499899	Sprr1a	2.32028e-08	7.6233
10482695	Cacnb4	2.3451e-08	-6.59944
10419854	Slc7a8	2.3972e-08	3.91553
10541301	Tuba8	2.68518e-08	2.60727
10360382	Ifi204	2.85098e-08	3.07287
10538503	Ccdc129	3.71299e-08	-2.35535
10443494	Pi16	4.06438e-08	3.31275
10405063	Ogn	4.08538e-08	3.60952
10440091	Col8a1	4.117e-08	2.94459
10586614	C2cd4b	4.2551e-08	2.04969
10352905	Cd34	4.42365e-08	2.11355
10500345	Terc	4.59211e-08	1.91562
10515201	Cyp4b1	4.69989e-08	2.42652
10360398	Ifi202b	5.69697e-08	2.8655
10569335	H19	6.1917e-08	3.85409
10485198	Tspan18	6.67117e-08	-3.50808
10418355	Cacna1d	8.24922e-08	-2.05485
10574438	Cdh5	1.0098e-07	2.4008
10541496	Mfap5	1.11909e-07	3.32409
10356712	Kif1a	1.12718e-07	-2.22683
10556067	Syt9	1.15647e-07	-2.40458
10391036	Krt19	1.26533e-07	2.72731
10358537	Hmcn1	1.45571e-07	-2.03443
10572130	Lpl	1.60834e-07	3.05469
10600901	Ar	1.64236e-07	-2.73774
10358575	Hmcn1	1.72865e-07	-1.79333
10523376	Fras1	2.23698e-07	-3.07159
10415857	Fam167a	2.3346e-07	2.53573
10427125	Igfbp6	2.40217e-07	2.36753
10531931	Sparcl1	2.71451e-07	2.20983
10555736	Olfr558	2.81047e-07	1.86651
10566543	Dchs1	3.78523e-07	-2.33443
10358611	Hmcn1	3.93471e-07	-2.143
10358595	Hmcn1	4.16334e-07	-2.48759
10562192	Fxyd5	4.32485e-07	2.75654
10368585	Nkain2	4.77613e-07	-2.28534
10356520	Col6a3	5.63718e-07	2.35113
10375360	Ebf1	5.89022e-07	2.32456
10358601	Hmcn1	5.9118e-07	-2.42174
10358490	Hmcn1	7.0905e-07	-2.23
10370651	BC005764	8.07383e-07	-2.1247
10538163	Abp1	9.4036e-07	7.77082
10358515	Hmcn1	1.05168e-06	-2.06022
10462091	Klf9	1.07069e-06	-1.77727
10352920	Xkr4	1.10377e-06	-3.29386
10591127	Fat3	1.12767e-06	-4.51077
10399407	Vsnl1	1.12913e-06	1.69748
10429568	Ly6c1	1.13617e-06	3.1193
10358547	Hmcn1	1.15877e-06	-2.10285
10358555	Hmcn1	1.17425e-06	-2.04902
10358633	Hmcn1	1.18073e-06	-2.0297
10358599	Hmcn1	1.23949e-06	-2.06916
10467013	Prkg1	1.29043e-06	-1.74408
10399005	Crip1	1.30862e-06	1.6953
10358589	Hmcn1	1.48068e-06	-1.99983
10358637	Hmcn1	1.51612e-06	-1.99917
10566026	Folr2	1.52448e-06	2.68852
10429564	Ly6a	1.64943e-06	2.90204
10472050	Tnfaip6	1.69335e-06	2.51664
10358593	Hmcn1	1.84836e-06	-2.15045
10440002	Gpr128	1.88643e-06	-2.78628
10585778	Sema7a	2.12671e-06	2.06372
10555174	Lrrc32	2.14197e-06	1.91782
10429573	Ly6c2	2.22007e-06	2.95062
10559207	Lsp1	2.23663e-06	2.18013
10576639	Nrp1	2.25706e-06	2.09863
10372648	Lyz2	2.27945e-06	2.38895
10358652	Hmcn1	2.29386e-06	-2.02942
10403943	Hist1h2bm	2.6982e-06	2.06594
10358591	Hmcn1	2.70905e-06	-1.93315
10527051	Sdk1	2.84624e-06	-1.90404
10358559	Hmcn1	2.87953e-06	-2.03528
10358581	Hmcn1	3.08349e-06	-1.97739
10536220	Col1a2	3.14698e-06	1.85771
10358519	Hmcn1	3.24377e-06	-2.02083
10379727	Gm11428	3.33779e-06	2.76954
10358563	Hmcn1	3.38353e-06	-2.05951
10358517	Hmcn1	3.43227e-06	-1.98436
10369154	Man1a	3.47736e-06	-1.97604
10499431	Syt11	3.63695e-06	-1.86061
10590031	Itga9	3.67829e-06	-1.73019
10358617	Hmcn1	3.69282e-06	-2.05385
10358541	Hmcn1	3.70763e-06	-1.95225
10358549	Hmcn1	3.70897e-06	-2.17764
10359582	Fmo2	3.96714e-06	-2.915
10358605	Hmcn1	3.96968e-06	-2.34716
10378902	Nufip2	4.00259e-06	-1.58994
10440513	Cyyr1	4.20597e-06	2.0726
10549388	Pthlh	4.40643e-06	-1.93287
10358543	Hmcn1	4.51048e-06	-1.97019
10363541	Ass1	4.5618e-06	2.10515
10529875	Ldb2	4.70214e-06	2.08989
10358577	Hmcn1	4.71953e-06	-1.8366
10603746	Maob	4.76875e-06	-1.787
10540401	Lrrn1	4.76882e-06	-3.88928
10478114	Arhgap40	4.99584e-06	2.00223
10366476	Ptprb	5.03984e-06	1.9096
10508052	Grik3	5.08782e-06	-2.06611
10429491	Arc	5.15853e-06	-1.92367
10456653	Myo5b	5.49094e-06	-3.55328
10392221	Pecam1	5.49525e-06	2.10232
10381298	Ramp2	5.5277e-06	1.88473
10531203	Adamts3	5.67293e-06	-2.16723
10550487	Mill1	5.94378e-06	-1.91759
10358539	Hmcn1	5.97113e-06	-1.88197
10358656	Hmcn1	5.99865e-06	-1.85846
10358660	Hmcn1	6.23737e-06	-1.83365
10418193	Plac9	6.34243e-06	2.22654
10594066	Loxl1	6.56539e-06	2.06525
10402554	Bcl11b	6.61916e-06	-1.76515
10358557	Hmcn1	6.67532e-06	-2.0569
10471154	Ass1	6.77038e-06	2.10744
10451953	Lrg1	6.79019e-06	2.23857
10469151	Itih5	7.07634e-06	2.02368
10579525	Plvap	7.20843e-06	2.00297
10488378	Thbd	7.20869e-06	2.03901
10358553	Hmcn1	7.34624e-06	-2.03341
10349968	Chi3l1	7.38416e-06	-1.79751
10405179	S1pr3	7.44895e-06	1.95881
10358561	Hmcn1	7.48755e-06	-2.12873
10358662	Hmcn1	7.49335e-06	-1.8781
10358569	Hmcn1	7.5425e-06	-1.92191
10379615	Slfn5	7.56841e-06	2.06871
10473024	Agps	7.6334e-06	-1.89623
10358545	Hmcn1	7.8175e-06	-1.98499
10542319	Apold1	7.83118e-06	1.7219
10490913	Car3	7.88103e-06	2.76715
10369655	Stox1	8.07346e-06	-2.12175
10491136	Tnik	8.39429e-06	-1.85156
10562211	Fxyd1	8.54421e-06	1.79274
10399465	Fam84a	8.71245e-06	-1.7639
10404063	Hist1h2ab	8.9494e-06	2.2465
10358629	Hmcn1	9.01122e-06	-2.02337
10518812	Camta1	9.16844e-06	-1.84327
10358603	Hmcn1	9.18549e-06	-2.0559
10448034	Dll1	9.30744e-06	-1.75729
10531187	Adamts3	9.77041e-06	-1.81025
10358585	Hmcn1	9.91285e-06	-1.84891
10358523	Hmcn1	1.02647e-05	-1.99679
10434845	Il1rap	1.03354e-05	-1.68821
10491732	Fat4	1.04373e-05	-1.93851
10517513	C1qc	1.04673e-05	2.0427
10417713	Rarb	1.05184e-05	2.06538
10436945	Slc5a3	1.07687e-05	-1.78509
10358609	Hmcn1	1.08048e-05	-1.82925
10405047	Aspn	1.08785e-05	2.28565
10358631	Hmcn1	1.08804e-05	-1.88511
10402211	Fbln5	1.10091e-05	1.80522
10531191	Adamts3	1.10138e-05	-2.24497
10597817	Cck	1.10654e-05	2.92553
10534862	Pcolce	1.13397e-05	1.67857
10358531	Hmcn1	1.16198e-05	-1.91991
10351491	Olfml2b	1.17457e-05	2.0325
10416505	Kctd4	1.19559e-05	-1.73276
10358607	Hmcn1	1.20569e-05	-2.22027
10428918	9930014A18Rik	1.25474e-05	-1.77582
10526459	Rasa4	1.26757e-05	1.83923
10358587	Hmcn1	1.27207e-05	-2.02968
10422822	Lifr	1.29745e-05	-1.81875
10580033	Cd97	1.31496e-05	1.69933
10414102	Mmrn2	1.33756e-05	1.70743
10358535	Hmcn1	1.386e-05	-2.01951
10404061	Hist1h2bb	1.43457e-05	2.07878
10358565	Hmcn1	1.45569e-05	-2.06051
10462918	Tmem20	1.48359e-05	-1.70024
10360070	Fcer1g	1.49043e-05	1.85252
10493850	Sprr2a1	1.49524e-05	3.58643
10358615	Hmcn1	1.57127e-05	-1.95093
10531195	Adamts3	1.62147e-05	-2.34685
10358635	Hmcn1	1.62352e-05	-1.91236
10496872	Eltd1	1.65322e-05	2.37003
10462922	Plce1	1.6691e-05	-1.85531
10544573	Rarres2	1.69052e-05	1.77309
10512088	Topors	1.71396e-05	-1.60511
10372503	Lgr5	1.72625e-05	-2.09875
10478928	Tshz2	1.79117e-05	-1.61865
10358619	Hmcn1	1.85449e-05	-1.81673
10345016	Tcfap2b	1.89321e-05	-1.5198
10366052	Kitl	1.94887e-05	-1.65394
10566358	Trim30a	1.97265e-05	1.90538
10464409	Nanos1	2.0091e-05	-1.95712
10440344	Robo2	2.03649e-05	-2.00094
10519324	Cdk6	2.05576e-05	-1.78823
10390519	Plxdc1	2.15117e-05	1.75062
10358571	Hmcn1	2.16641e-05	-1.85174
10358583	Hmcn1	2.17503e-05	-1.809
10400546	Fbxo33	2.197e-05	-1.62411
10464560	Aldh3b1	2.23943e-05	1.81075
10531193	Adamts3	2.40424e-05	-1.74285
10531177	Adamts3	2.41818e-05	-2.16359
10550627	Gpr4	2.46392e-05	2.00437
10358627	Hmcn1	2.46525e-05	-1.85645
10605431	Rab39b	2.51264e-05	-2.05481
10511363	Penk	2.57441e-05	3.01738
10358621	Hmcn1	2.61879e-05	-1.87688
10418180	Plac9	2.62684e-05	2.21231
10418205	Plac9	2.62684e-05	2.21231
10440019	Tmem45a	2.63981e-05	-2.51578
10358625	Hmcn1	2.6952e-05	-1.75641
10358551	Hmcn1	2.72775e-05	-1.87633
10439009	Apod	2.85584e-05	1.66847
10474958	Dll4	2.94995e-05	1.88437
10529957	Gpr125	2.99944e-05	-1.59462
10454154	Dsg3	3.02304e-05	2.54917
10358654	Hmcn1	3.03026e-05	-1.90445
10503410	Tmem64	3.06005e-05	-1.66815
10440993	Rcan1	3.09134e-05	1.62436
10501586	S1pr1	3.12895e-05	1.97743
10438753	Leprel1	3.14881e-05	-1.70392
10433445	Abat	3.18477e-05	-1.63921
10372177	Tmtc2	3.2668e-05	-1.71335
10435948	Ccdc80	3.2749e-05	1.88579
10540897	Pparg	3.28717e-05	1.75688
10358521	Hmcn1	3.31306e-05	-1.90792
10358666	Hmcn1	3.34525e-05	-1.78173
10531197	Adamts3	3.35187e-05	-1.95338
10435697	Popdc2	3.38048e-05	-1.69921
10516932	Sesn2	3.40585e-05	-1.81166
10396952	Ttc9	3.46559e-05	2.7341
10543524	Gcc1	3.48412e-05	-1.63579
10403951	Hist1h2bp	3.50209e-05	1.73486
10361065	Mfsd7b	3.54143e-05	-1.58843
10498935	Gucy1b3	3.55111e-05	-1.70485
10358658	Hmcn1	3.55633e-05	-1.79115
10496359	Emcn	3.66529e-05	2.18969
10493245	Mex3a	3.73636e-05	-1.66122
10351206	Selp	3.90563e-05	2.04331
10579976	Elmod2	3.95336e-05	-1.61231
10508405	Tmem54	3.96891e-05	2.55163
10391143	Klhl11	4.00913e-05	-1.52957
10408693	F13a1	4.06065e-05	2.18381
10543145	Thsd7a	4.08283e-05	-2.19858
10418053	Kcnma1	4.08696e-05	-2.09558
10531189	Adamts3	4.11842e-05	-2.08645
10455050	Pcdhb2	4.14761e-05	-2.82594
10367734	Ust	4.19794e-05	-1.75939
10415074	Rem2	4.20324e-05	-1.80893
10389214	Ccl9	4.20464e-05	1.81155
10542355	Emp1	4.20976e-05	1.58897
10554063	Adamts17	4.30149e-05	-1.83703
10412260	Fst	4.33421e-05	-1.50723
10604832	Mir505	4.38916e-05	-1.61332
10607646	Nhs	4.40206e-05	-1.84385
10450242	C4b	4.45564e-05	-1.84036
10479852	Camk1d	4.53145e-05	-1.82655
10358525	Hmcn1	4.56706e-05	-1.93384
10358567	Hmcn1	4.68405e-05	-1.87482
10525989	Gpr133	4.70338e-05	1.83093
10510624	Klhl21	4.73191e-05	-1.62454
10535807	Flt1	4.77375e-05	1.74418
10356020	Dock10	4.83811e-05	1.93518
10381898	Mrc2	4.8491e-05	2.0357
10491599	4932438A13Rik	5.17654e-05	-1.50621
10571601	Pdlim3	5.22335e-05	-1.62364
10360391	Ifi203	5.23481e-05	2.52651
10358668	Hmcn1	5.33473e-05	-1.87582
10428912	Fam84b	5.45334e-05	-1.69721
10467319	Rbp4	5.56272e-05	2.17799
10587383	Cd109	5.63511e-05	1.74349
10358527	Hmcn1	5.67693e-05	-1.76406
10471486	Eng	5.69443e-05	1.62315
10573115	Rnf150	5.70672e-05	-1.94759
10463739	Taf5	5.80235e-05	-1.62185
10398240	Eml1	5.82872e-05	-1.51068
10382321	Kcnj2	5.87334e-05	-2.23878
10360344	Darc	5.9323e-05	2.13031
10493856	Sprr2a1	5.99431e-05	2.95623
10493858	Sprr2a1	5.99431e-05	2.95623
10561008	Ceacam1	6.07234e-05	1.84486
10591118	Fat3	6.07763e-05	-2.28149
10584317	Esam	6.20519e-05	1.96169
10408266	Hist1h2ba	6.21818e-05	1.85702
10547740	C1s	6.25012e-05	-2.09987
10358623	Hmcn1	6.29559e-05	-1.7806
10358597	Hmcn1	6.304e-05	-2.18754
10593723	Acsbg1	6.39726e-05	2.11627
10416215	Loxl2	6.53712e-05	1.74067
10538459	Aqp1	6.5813e-05	1.90279
10529485	Htra3	6.63704e-05	1.67915
10531183	Adamts3	6.83612e-05	-2.22907
10358670	Hmcn1	6.8743e-05	-1.89685
10351525	Mpz	6.88553e-05	1.72274
10346015	Col3a1	6.9466e-05	1.60583
10523145	Cxcl15	6.94888e-05	3.96987
10601874	Tceal3	7.15328e-05	-1.69547
10358533	Hmcn1	7.27755e-05	-1.80057
10408200	Hist1h4f	7.29888e-05	1.6626
10358648	Hmcn1	7.4249e-05	-1.8506
10358664	Hmcn1	7.45194e-05	-1.89988
10420366	Gjb6	7.68881e-05	2.40806
10418038	Zfp503	7.93318e-05	-1.59549
10369615	Srgn	7.93418e-05	1.95303
10599736	Fhl1	7.98981e-05	1.58777
10408081	Hist1h1b	8.22259e-05	1.88736
10375002	Cpeb4	8.32053e-05	-1.71483
10356084	Irs1	8.33054e-05	-1.68753
10504417	Hrct1	8.3988e-05	1.66621
10358579	Hmcn1	8.57788e-05	-1.77281
10424695	Gpihbp1	8.69888e-05	1.64014
10501608	Vcam1	8.72164e-05	-2.50882
10591135	Fat3	8.77933e-05	-2.58074
10490826	Zbtb10	9.27062e-05	-1.56513
10404132	Cmah	9.30254e-05	1.73845
10499529	Rag1ap1	9.33204e-05	1.55569
10408210	Hist1h2bf	9.35949e-05	1.55242
10607848	Egfl6	9.41258e-05	-2.03328
10490794	Pkia	9.74194e-05	-1.54238
10414360	Lgals3	9.84838e-05	2.09403
10496438	Adh1	9.92476e-05	1.80028
10538356	Chn2	0.000100308	1.59369
10346607	Fzd7	0.000102731	-1.58443
10560983	Dedd2	0.000109197	-1.64489
10487011	Gatm	0.000109208	1.8103
10403978	Hist1h2bk	0.000111926	1.5892
10348194	Efhd1	0.000112932	2.08074
10358529	Hmcn1	0.000113665	-1.79124
10498992	Tlr2	0.00011371	-1.58851
10422075	Mycbp2	0.000118115	-1.50415
10592084	St3gal4	0.0001186	1.52743
10407591	Chrm3	0.000119543	-2.12154
10488382	Cd93	0.000121029	1.67448
10441813	Snora20	0.000125263	-1.76429
10408077	Hist1h2ak	0.00012729	1.6981
10404407	Foxc1	0.000130074	1.79612
10462442	Il33	0.000130252	2.44732
10576569	BC021891	0.000132812	-1.76472
10408197	Hist1h2bh	0.000133832	1.67821
10580577	Irx3	0.000133844	-1.60122
10453678	Zeb1	0.000136596	1.88142
10542738	Rassf8	0.000137737	-1.65261
10482448	Zeb2	0.000139233	1.59213
10468722	Gfra1	0.000141935	-1.64408
10571444	Slc7a2	0.000149037	-2.02017
10379731	Expi	0.000149619	2.54207
10359908	Rgs4	0.000150785	1.65869
10365817	Ntn4	0.000151035	-2.16361
10462132	E030010A14Rik	0.000152382	1.62009
10546476	Magi1	0.000153296	-1.50496
10540283	Ppp4r2	0.000153686	-1.72293
10500610	Fam46c	0.00015521	-1.70888
10530692	Kdr	0.000157479	1.87749
10501468	Ntng1	0.000160096	-1.60832
10403948	Hist1h2bn	0.000161557	1.56907
10422013	Klf12	0.00016303	-1.5994
10350506	Fam5c	0.000167203	-2.00399
10399559	Atp6v1c2	0.000168948	-1.94196
10452316	C3	0.000169191	-1.97473
10512022	Mobkl2b	0.000171597	-1.57948
10373778	Morc2a	0.000177245	-1.60712
10367772	Samd5	0.000177468	1.5538
10578904	Cpe	0.000178464	1.80609
10358650	Hmcn1	0.000179278	-1.97688
10439321	Slc15a2	0.000179584	-2.82813
10404874	Mylip	0.000180613	-1.69981
10587880	Pcolce2	0.000181589	2.01629
10601834	Gprasp2	0.000183687	-1.61406
10519497	Steap4	0.000186827	-1.55413
10524327	Mn1	0.000187562	-1.6134
10420362	Gjb2	0.000191035	4.15839
10408070	Hist1h2bl	0.000191277	1.55948
10371332	Aldh1l2	0.000201843	-1.83968
10564482	Synm	0.000203541	-1.60427
10595680	Tbc1d2b	0.000204517	-1.51158
10345762	Il1r1	0.000205162	1.68149
10358613	Hmcn1	0.000206491	-2.05935
10358573	Hmcn1	0.00021977	-1.72544
10499891	Sprr1b	0.000225828	2.38088
10553537	Luzp2	0.000226339	-2.02664
10350668	Glt25d2	0.00022744	-1.78009
10601326	Uprt	0.000229459	-1.52523
10527936	Fzd1	0.00023164	-1.58455
10365286	Eid3	0.000236576	-1.82848
10601343	Magee1	0.00023669	-1.62436
10376201	Gpx3	0.000237156	3.35184
10379524	Ccl11	0.000244975	1.59405
10524052	Fgfrl1	0.00024697	-1.58468
10439442	Pla1a	0.000252428	2.11535
10396270	Dact1	0.000255835	-1.76044
10505954	Tek	0.000260074	1.80893
10577226	2610019F03Rik	0.000270412	-1.62206
10401616	Mlh3	0.000290744	-1.67067
10580582	4933436C20Rik	0.000294834	-1.57951
10566943	Mrvi1	0.00030396	-1.5669
10375058	Hba-a2	0.00030949	1.6064
10455071	Pcdhb7	0.000313024	-2.0009
10403980	Hist1h2bj	0.000319544	1.54324
10415408	Nynrin	0.000321014	-1.56818
10520452	Il6	0.000326876	2.02528
10347910	Fbxo36	0.000329493	1.54566
10369171	9530009G21Rik	0.000331232	-1.8335
10358513	Hmcn1	0.0003322	-1.71843
10542335	Gprc5a	0.000338863	1.6554
10432157	Lalba	0.00034253	2.55824
10416437	Lcp1	0.000344221	1.82936
10569393	R74862	0.000347239	-1.53713
10462618	Ifit3	0.000350596	1.87364
10547022	Timp4	0.000352317	1.61936
10590860	Arhgap42	0.000356503	-1.6117
10578922	Klhl2	0.000364602	-1.51221
10383025	C1qtnf1	0.000367929	1.68086
10521602	Cpeb2	0.000368976	-1.57963
10543273	Cttnbp2	0.000370732	-1.59559
10521537	Cytl1	0.000373299	1.73477
10491915	Ccrn4l	0.000376186	1.59154
10400572	Klhl28	0.00038264	-1.60189
10571467	Pdgfrl	0.000389626	-1.67655
10402708	Ckb	0.000401451	-1.59169
10451763	Satb1	0.000404992	-1.7017
10400023	Tspan13	0.000412348	1.78097
10519983	Fgl2	0.000419062	1.78254
10604799	Atp11c	0.000425724	-1.53959
10422164	Ednrb	0.000427746	1.7729
10384233	Tns3	0.000431742	-1.53285
10492774	Dchs2	0.000432673	-2.1073
10541307	Usp18	0.000445189	1.69617
10411226	F2rl1	0.000446557	1.72033
10501971	Ank2	0.000448929	-1.50134
10563570	Tph1	0.000449916	4.7725
10461158	Snhg1	0.000452906	-1.50598
10489305	Ptprt	0.000453209	-1.70183
10598087	ND6	0.000459538	1.50908
10606393	Brwd3	0.000466207	-1.54786
10355152	Fzd5	0.000467119	-1.51173
10531166	Adamts3	0.000471304	-1.54499
10349782	Nuak2	0.000471345	-1.51919
10504534	Frmpd1	0.000472805	-1.83073
10587023	Rab27a	0.000475427	-1.54003
10524089	Plcxd1	0.000476717	-1.61284
10378568	Mir22	0.000504257	-1.51952
10369688	Tet1	0.000506246	-1.53282
10569344	Igf2	0.000543535	1.67046
10588755	Camkv	0.000550543	2.3654
10350753	Glul	0.000558578	1.86642
10344707	Pcmtd1	0.000573033	-1.50645
10544583	Gimap6	0.000604396	1.77782
10434302	Klhl24	0.000612869	-1.57353
10375051	Hba-a1	0.000620908	1.585
10404359	Mboat1	0.000628257	2.31478
10425158	Pdxp	0.000629621	-1.57406
10478383	R3hdml	0.000631395	3.52719
10518674	Rbp7	0.000640619	1.73449
10605811	Fam123b	0.000641608	-1.55348
10455078	Pcdhb8	0.000642563	-1.7344
10424140	Col14a1	0.000645558	-1.508
10521824	Sod3	0.000652869	1.56863
10489391	Ada	0.000663096	1.54748
10408225	Hist1h4c // Hist1h4c	0.000672974	1.56573
10516481	Gja4	0.000693174	1.54103
10374453	Glul	0.000705925	1.76928
10453318	Abcg5	0.000710228	-1.8261
10502224	Sgms2	0.000713663	1.60862
10376868	Trpv2	0.000718458	-1.54149
10406423	Mblac2	0.000734685	-1.63659
10535956	Stard13	0.000738357	1.6554
10458183	Gfra3	0.000743391	1.6302
10430745	Chadl	0.000754886	-1.50676
10440288	Zfp654	0.000771799	-1.51203
10430302	Csf2rb2	0.000773242	1.58795
10429520	Ly6d	0.000780284	3.20107
10547752	Gm5077	0.00079551	-1.85791
10385941	Tnip1	0.000799003	-1.82683
10564539	Mctp2	0.000809772	-1.5279
10377372	Slc25a35	0.000814883	1.66402
10425283	Maff	0.000822202	-1.59173
10415737	C1qtnf9	0.000828988	1.66499
10560043	Zfp329	0.000830452	-1.61184
10546685	Eif4e3	0.000840265	-1.52696
10402783	Ahnak2	0.000848013	1.56233
10559312	Dhcr7	0.000857147	1.52096
10569341	H19	0.000865365	1.5432
10358379	Trove2	0.000868057	-1.52282
10443786	Pde9a	0.000873216	1.87077
10416653	Kbtbd7	0.000894737	-1.51665
10523182	Areg	0.000898586	2.80856
10509238	Htr1d	0.000904222	-1.58992
10554938	Rab30	0.000927898	-1.508
10531173	Adamts3	0.000929767	-1.59243
10510254	Fv1	0.000932665	-1.65742
10486396	Ehd4	0.000935192	1.54993
10488785	E2f1	0.000951843	2.12982
10528915	Tyms	0.000955915	1.64338
10587733	Ctsh	0.000964765	1.53994
10606016	Il2rg	0.000974433	1.988
10508663	Laptm5	0.000988602	1.53827
10389231	Ccl3	0.000989918	1.76148
