# Supplementary material for: The Co-factor of LIM Domains (CLIM/LDB/NLI) Maintains Basal Mammary Epithelial Stem Cells and Promotes Breast Tumorigenesis
Source: PLoS Genet. 2014 Jul 31;10(7):e1004520. doi: 10.1371/journal.pgen.1004520 (PMC4117441; doi:10.1371/journal.pgen.1004520)
Supplement: Dataset S7 — List of DEGs in the DN-Clim luminal cell population. CyberT p-values and fold change are presented. DEGs have p-value<0.001 and fold change ±1.5. (XLSX) [file pgen.1004520.s007.xlsx]

## Sheet: Luminal Cell DN-Clim DEGs
ProbeID	Gene Symbol	pVal	Fold
10538163	Abp1	4.44089e-16	11.3664
10530974	Tmprss11a	6.06182e-13	10.6977
10356520	Col6a3	8.26894e-12	4.16305
10499904	Ivl	2.14549e-11	6.08799
10553324	Tmem86a	3.0239e-11	4.95109
10517791	Padi4	3.4501e-11	7.05264
10499909	Lce6a	4.93325e-11	9.49379
10349401	Gpr39	2.96076e-10	22.7296
10499899	Sprr1a	4.75669e-10	2.65797
10388241	Ctns	5.99775e-10	2.79769
10428707	Has2	1.04691e-09	4.98433
10541075	Cxcl12	1.29207e-09	7.87375
10538791	Tnip3	1.59846e-09	5.00299
10404792	Phactr1	2.09099e-09	4.15956
10359828	Gm4847	2.42186e-09	9.95604
10569504	Tnfrsf23	2.86284e-09	2.80024
10492735	Fgg	3.26577e-09	-1.86537
10432886	Krt4	5.28578e-09	10.7076
10563685	Ptpn5	8.1644e-09	3.76851
10371379	Nuak1	1.72427e-08	2.40481
10437205	Pcp4	2.07403e-08	4.67832
10507099	Gm12824	2.1331e-08	4.37343
10345016	Tcfap2b	2.69464e-08	-2.74394
10487506	Gm14005	3.08069e-08	3.08667
10553107	Fam83e	3.24498e-08	2.7242
10507101	Gm12824	3.5461e-08	3.55364
10489204	Tgm2	3.56934e-08	1.699
10416023	Scara5	3.76895e-08	-2.85423
10493870	Sprr2f	4.15747e-08	4.23926
10494817	Ngf	5.18138e-08	4.62249
10435288	Muc13	5.81256e-08	2.52364
10500808	Olfml3	6.43858e-08	2.68884
10509838	Padi2	6.46322e-08	3.33817
10493856	Sprr2a1	9.15588e-08	2.35568
10493858	Sprr2a1	9.15588e-08	2.35568
10530998	Tmprss11f	9.72492e-08	6.41993
10593225	Zbtb16	1.02277e-07	-3.53145
10487508	Gm14005	1.06367e-07	2.38443
10378341	Shpk	1.36939e-07	2.31434
10455948	Chsy3	1.40607e-07	3.43367
10389047	Accn1	1.47807e-07	5.62783
10444824	H2-Q6	1.67717e-07	-2.43394
10529485	Htra3	2.14475e-07	2.69283
10478048	Lbp	2.43677e-07	-2.1757
10565204	Bnc1	2.55169e-07	3.17548
10352798	Kcnh1	3.38545e-07	-3.1352
10470959	Phyhd1	5.96502e-07	-2.21592
10487994	Fermt1	6.39746e-07	2.10791
10564960	Furin	7.61001e-07	1.98006
10512949	Abca1	8.92551e-07	-2.15362
10572432	Isyna1	9.42262e-07	1.89546
10572130	Lpl	1.00509e-06	4.97444
10378367	Trpv3	1.59696e-06	3.51952
10592044	Tmem45b	1.62041e-06	3.34795
10558159	Dmbt1	1.6304e-06	-2.10542
10397172	Acot6	1.82527e-06	-1.8852
10541301	Tuba8	1.91737e-06	1.93882
10606083	Cited1	2.00155e-06	-2.16465
10366052	Kitl	2.33856e-06	-1.88305
10559261	Cd81	2.46933e-06	-1.7282
10358521	Hmcn1	3.01679e-06	34.1432
10385903	Pdlim4	3.15891e-06	2.17088
10560190	Ehd2	3.3099e-06	2.03673
10499751	Creb3l4	3.58185e-06	-2.20089
10476793	4930529M08Rik	4.16259e-06	2.29992
10563570	Tph1	4.47565e-06	2.66116
10439321	Slc15a2	4.6273e-06	-2.93292
10595981	Mras	4.63957e-06	2.00208
10587699	Rasgrf1	4.77022e-06	2.32771
10344952	Rdh10	4.84652e-06	1.75064
10606989	Tsc22d3	4.86272e-06	-2.13255
10373834	Sec14l4	5.1889e-06	-1.87593
10522368	Nipal1	5.20188e-06	2.40544
10495675	F3	5.77625e-06	2.00502
10594199	Thsd4	5.99853e-06	2.03245
10429140	Ndrg1	6.57968e-06	1.85093
10434815	Trp63	7.20584e-06	3.59325
10523145	Cxcl15	7.58233e-06	1.89581
10363350	P4ha1	8.6267e-06	2.13935
10452860	Memo1	8.79157e-06	2.20657
10387821	Alox12	9.7459e-06	2.46786
10519497	Steap4	1.07961e-05	-2.07682
10432492	Faim2	1.18369e-05	1.98275
10441244	Fam3b	1.18626e-05	1.83324
10595979	Mras	1.24833e-05	1.97216
10372781	Irak3	1.30339e-05	-2.1931
10595793	Atp1b3	1.31042e-05	1.84575
10583732	Ldlr	1.33472e-05	2.04522
10369154	Man1a	1.33755e-05	2.09395
10385966	Anxa6	1.39164e-05	1.74482
10365640	Slc5a8	1.46333e-05	1.8586
10598994	Atp1b3	1.48548e-05	1.90199
10494428	Txnip	1.55058e-05	-1.89856
10351400	Fam78b	1.62236e-05	5.88416
10506571	Dhcr24	1.66152e-05	1.73616
10447294	Prkce	1.71875e-05	2.11602
10375058	Hba-a2	1.93453e-05	-1.72494
10574098	Nlrc5	2.11142e-05	-2.05334
10478109	Adig	2.27908e-05	1.85606
10384539	Slc1a4	2.29125e-05	1.719
10446928	Ltbp1	2.4911e-05	1.9145
10457686	Dsc2	2.56016e-05	2.11753
10540391	Trnt1	2.56092e-05	1.75942
10396421	Hif1a	3.1328e-05	1.68435
10557326	Il4ra	3.4247e-05	1.82468
10356084	Irs1	3.53793e-05	1.66887
10501456	Fam102b	3.68185e-05	1.83608
10590306	Entpd3	3.68443e-05	-2.16443
10404376	Agtr1a	3.71242e-05	-1.91236
10378216	Atp2a3	4.21447e-05	2.80901
10375051	Hba-a1	4.2216e-05	-1.75087
10476401	Plcb1	4.35241e-05	-1.89009
10432157	Lalba	4.49427e-05	2.23826
10494643	Hmgcs2	4.94936e-05	-3.72893
10574149	Nlrc5	4.99253e-05	-2.48751
10526459	Rasa4	5.03784e-05	1.91064
10566454	Prkcdbp	5.06054e-05	1.8911
10562408	Chst8	5.09399e-05	1.62983
10543145	Thsd7a	5.0961e-05	2.45984
10438909	Atp13a3	5.12493e-05	1.88681
10553967	Pcsk6	5.56663e-05	2.18146
10573344	Mir27a	5.5932e-05	-1.71114
10458560	Fgf1	5.71496e-05	-1.80574
10507798	Mycl1	5.78347e-05	1.76836
10509273	Wnt4	5.7997e-05	-1.68703
10588691	Hyal1	6.44737e-05	-1.74437
10399478	Lpin1	6.97619e-05	-1.71417
10579442	Slc5a5	6.99354e-05	2.41956
10587315	Gsta4	7.10687e-05	-1.76377
10590365	Vipr1	7.24052e-05	-1.64091
10580522	Tox3	7.25616e-05	-2.22724
10545117	Vmn1r34	8.06693e-05	2.03062
10431170	5031439G07Rik	8.09384e-05	1.61869
10373515	Suox	8.31388e-05	-2.0112
10467578	Pik3ap1	8.47768e-05	-1.61488
10425161	Lgals1	9.08726e-05	2.04994
10400504	Foxa1	9.74527e-05	-1.50449
10399505	Greb1	9.94495e-05	6.05164
10432866	Krt77	0.000103728	2.49707
10517808	Padi3	0.000109324	1.66244
10525877	Zfp664	0.000110601	-1.51435
10512279	Cntfr	0.000111414	-1.71572
10403584	Nid1	0.000111724	2.23733
10352838	Lamb3	0.00011355	1.75438
10415857	Fam167a	0.000117379	2.36931
10541910	Vwf	0.000132022	-2.5728
10554969	Odz4	0.000135707	1.93788
10362811	Sesn1	0.000138249	-1.68605
10536499	Cav1	0.000140282	-1.75597
10591127	Fat3	0.000146006	2.39707
10577190	Rasa3	0.000147629	2.11535
10393166	St6galnac2	0.000148226	-1.58715
10574104	Nlrc5	0.000150727	-1.79579
10599422	1110059M19Rik	0.000151964	2.24553
10535807	Flt1	0.000152408	2.06612
10446763	Lbh	0.000154065	-2.15157
10574102	Nlrc5	0.000166191	-1.71727
10493850	Sprr2a1	0.000170882	1.70875
10468980	Fam107b	0.000174572	1.78603
10595480	Me1	0.00017948	1.67725
10587799	Plscr2	0.000186873	-1.63831
10478962	2010011I20Rik	0.000194816	-1.55837
10496592	Gbp2	0.000208946	-1.66813
10430968	A4galt	0.000210221	1.98462
10405753	Me1	0.000211802	1.63268
10506939	Eps15	0.000233065	-1.62959
10432780	Krt6a	0.000236921	2.99527
10416099	Adra1a	0.000247602	-2.46886
10517250	Extl1	0.000253355	-1.70018
10355984	Serpine2	0.00025627	-1.82292
10571601	Pdlim3	0.00031739	-1.59625
10390748	Tns4	0.000320988	2.02506
10527920	Cyp51	0.000323618	1.80945
10462442	Il33	0.000332753	2.37595
10380896	Erbb2	0.00033329	-1.51344
10360789	Degs1	0.000336318	-2.00142
10578771	Galnt7	0.000339297	-1.62878
10385500	Irgm1	0.000360842	-1.5422
10578916	Sc4mol	0.000377141	1.79411
10399379	Pgk1	0.000388872	1.60169
10498313	Pgk1	0.000388872	1.60169
10432682	Krt80	0.00039681	1.77814
10496569	Gbp6	0.000400051	-1.51579
10403466	Dip2c	0.000402235	-1.58297
10361089	Fam71a	0.000404846	-1.58805
10424559	Khdrbs3	0.000416028	1.67366
10351368	Gpa33	0.000429017	2.1964
10458547	Gnpda1	0.000437519	-1.65244
10400170	Prkd1	0.000441566	1.668
10438911	Atp13a3	0.000482603	1.5321
10438592	Liph	0.000486204	-1.59423
10493794	S100a14	0.000486276	1.93949
10547075	BC060267	0.000502553	-1.77105
10535095	Zfand2a	0.000505319	1.56328
10510129	Dhrs3	0.00051737	-1.53576
10574157	Nlrc5	0.000529589	-1.58499
10491136	Tnik	0.000530086	-1.83775
10507137	Pdzk1ip1	0.000536682	-1.85145
10601390	Pgk1	0.000549742	1.5944
10402440	Gsc	0.000569199	1.53469
10606609	Tspan6	0.000600881	-1.774
10495781	Bcar3	0.000604456	1.56011
10531931	Sparcl1	0.000604926	1.97482
10471655	Gsn	0.000609162	1.82547
10390032	Acsf2	0.000622503	2.61084
10556302	Ampd3	0.000623371	-1.76075
10403455	Dip2c	0.000625942	-1.50737
10581434	Dpep2	0.000632958	3.01392
10459620	Rab27b	0.000635409	1.71616
10509267	Wnt4	0.000635562	-1.54206
10413726	Tnnc1	0.000642991	1.6694
10499545	Efna3	0.000647108	-2.13201
10440091	Col8a1	0.000649869	-2.21878
10413482	Wnt5a	0.000656253	2.06364
10561104	Axl	0.000658183	1.80133
10517727	Klhdc7a	0.000675622	-2.01064
10438328	D16H22S680E	0.00068503	-1.96156
10570855	Plat	0.000706763	2.46608
10593776	Nrg4	0.000707834	-2.20714
10365974	Dcn	0.000723986	1.93937
10430006	Slc39a4	0.000727242	1.76462
10476939	Gm4979	0.000728061	-1.69173
10557009	Eef2k	0.000740745	-1.54674
10587085	BC031353	0.000754731	-1.61356
10523670	Aff1	0.000758847	-1.5627
10591169	Muc16	0.000760786	-2.53362
10583195	Gm16485	0.000780544	1.63092
10605938	P2ry4	0.000790959	1.86504
10357660	Mfsd4	0.000797933	2.06538
10457895	Celf4	0.000800808	1.6924
10525256	Tmem116	0.000807472	-1.66358
10380712	Prr15l	0.000820726	-1.54105
10469066	Ccdc3	0.000833978	1.60671
10377516	Kcnab3	0.000868806	-2.00906
10445078	Gabbr1	0.000869925	-1.54565
10354247	Fhl2	0.000899206	1.92324
10452316	C3	0.000900104	-2.02021
10354168	Tbc1d8	0.00091549	-1.57731
10416107	Gm10032	0.000918297	-4.71437
10563170	Dkkl1	0.000933225	2.16055
10419261	Bmp4	0.00095822	1.55411
10520527	Dpysl5	0.00097604	-1.66323
10432593	Csrnp2	0.000993364	-1.52475
